# Supplementary material for: Genetically Predicted Blood Pressure and Risk of Atrial Fibrillation
Source: Hypertension. 2021 Jan 4;77(2):376–82. doi: 10.1161/HYPERTENSIONAHA.120.16191 (PMC7803440; doi:10.1161/HYPERTENSIONAHA.120.16191)
Supplement: Supplementary file 3 [file hyp-77-376-s003.xlsx]

## Sheet: Table S1 - SBP exposure
Table S1 - Systolic Blood Pressure Instrument - Exposure
exposure	outcome	SNP	effect allele exposure	other allele exposure	beta exposure	se exposure	pval exposure	beta outcome	se outcome	pval outcome	variance	f
SBP	Atrial Fibrillation	rs1000423	T	C	0.04138	0.00346	6.501e-33	0.0075	0.0079	0.3457	0.000201484	150.071
SBP	Atrial Fibrillation	rs10008637	T	C	0.02157	0.00302	9.241e-13	0.0253	0.0072	0.0004541	6.96527e-05	51.8725
SBP	Atrial Fibrillation	rs10048404	T	C	-0.02607	0.00317	1.907e-16	-0.0139	0.0077	0.07169	9.44348e-05	70.3302
SBP	Atrial Fibrillation	rs1006545	T	G	0.06846	0.0048	3.497e-46	-0.0009	0.012	0.9394	0.000278593	207.52
SBP	Atrial Fibrillation	rs10069690	T	C	0.03098	0.00369	4.473e-17	0.018	0.0084	0.03264	0.000107684	80.199
SBP	Atrial Fibrillation	rs10091532	A	C	-0.02067	0.00305	1.33e-11	0.0189	0.0072	0.008744	6.25122e-05	46.5544
SBP	Atrial Fibrillation	rs1010064	A	C	0.03571	0.00387	3.02e-20	-0.029	0.0088	0.001058	0.000114742	85.4555
SBP	Atrial Fibrillation	rs10188003	T	C	0.01883	0.00307	8.799e-10	0.0063	0.0073	0.3879	5.126e-05	38.1742
SBP	Atrial Fibrillation	rs10207726	T	C	-0.02142	0.0033	8.062e-11	0.0067	0.0079	0.3984	5.71724e-05	42.5775
SBP	Atrial Fibrillation	rs10224210	T	C	-0.03831	0.0034	1.604e-29	-0.0041	0.0083	0.6226	0.000177006	131.836
SBP	Atrial Fibrillation	rs10282122	T	C	-0.0302	0.00327	2.456e-20	-0.0115	0.0079	0.1448	0.000120657	89.8618
SBP	Atrial Fibrillation	rs10420519	T	G	-0.04921	0.00887	2.856e-08	-0.0352	0.0217	0.1056	4.59987e-05	34.2559
SBP	Atrial Fibrillation	rs1043069	T	G	0.0234	0.00311	5.261e-14	0.0037	0.0074	0.6196	7.79614e-05	58.0607
SBP	Atrial Fibrillation	rs1044822	T	C	-0.0248	0.00424	5.156e-09	-0.0108	0.0103	0.2963	4.67951e-05	34.8489
SBP	Atrial Fibrillation	rs10460108	A	G	0.02141	0.00301	1.12e-12	0.0052	0.0073	0.4713	6.88073e-05	51.2428
SBP	Atrial Fibrillation	rs10501410	A	G	0.04122	0.00607	1.102e-11	-0.0028	0.0137	0.8354	6.42937e-05	47.8813
SBP	Atrial Fibrillation	rs1052501	T	C	0.02262	0.00412	4.143e-08	0.0016	0.0095	0.8659	4.23022e-05	31.5029
SBP	Atrial Fibrillation	rs10749572	T	G	-0.0203	0.00302	1.88e-11	-0.0139	0.0072	0.0542	6.16498e-05	45.9121
SBP	Atrial Fibrillation	rs10776752	T	G	0.08211	0.00576	4.61e-46	0.023	0.0125	0.06514	0.000284313	211.782
SBP	Atrial Fibrillation	rs10777213	A	G	-0.01786	0.00299	2.452e-09	-0.011	0.0072	0.1264	4.80816e-05	35.8071
SBP	Atrial Fibrillation	rs10779795	A	G	0.02191	0.0032	7.437e-12	-0.0226	0.0074	0.00241	6.45611e-05	48.0804
SBP	Atrial Fibrillation	rs10782230	A	G	0.02106	0.00302	2.912e-12	0.0232	0.0071	0.001102	6.63754e-05	49.4316
SBP	Atrial Fibrillation	rs10804330	T	C	0.02351	0.00306	1.623e-14	-0.0078	0.0074	0.2883	8.20556e-05	61.1101
SBP	Atrial Fibrillation	rs10941043	T	G	-0.02585	0.00332	6.415e-15	-0.0075	0.0078	0.332	8.27017e-05	61.5913
SBP	Atrial Fibrillation	rs10980408	T	C	-0.07606	0.00827	3.828e-20	0.0123	0.0203	0.5462	0.000116975	87.1188
SBP	Atrial Fibrillation	rs11075030	A	C	-0.01745	0.00309	1.719e-08	-0.0007	0.0074	0.9239	4.42767e-05	32.9734
SBP	Atrial Fibrillation	rs11097909	T	C	-0.03628	0.0043	3.353e-17	-0.0113	0.0102	0.2655	9.85174e-05	73.371
SBP	Atrial Fibrillation	rs11120093	T	C	-0.01792	0.00307	5.129e-09	-0.022	0.0075	0.003327	4.66686e-05	34.7548
SBP	Atrial Fibrillation	rs11145807	A	G	0.02135	0.00322	3.537e-11	0.0069	0.0078	0.3735	6.52371e-05	48.5838
SBP	Atrial Fibrillation	rs11159091	A	G	0.01978	0.00303	6.792e-11	-0.0024	0.0074	0.7486	5.86002e-05	43.6409
SBP	Atrial Fibrillation	rs111866816	T	C	0.03569	0.00597	2.288e-09	-0.0199	0.0151	0.1877	4.98705e-05	37.1394
SBP	Atrial Fibrillation	rs11191580	T	C	0.10995	0.0055	7.738e-89	-0.0421	0.0119	0.0004226	0.000542578	404.266
SBP	Atrial Fibrillation	rs11210029	A	G	-0.0203	0.00313	8.919e-11	0	0.0074	0.9972	5.76849e-05	42.9592
SBP	Atrial Fibrillation	rs11241313	T	C	-0.02071	0.00326	2.226e-10	-0.0202	0.0077	0.008944	5.51257e-05	41.0532
SBP	Atrial Fibrillation	rs11252324	T	G	-0.04164	0.00573	3.613e-13	-0.0144	0.0141	0.3077	7.24428e-05	53.9506
SBP	Atrial Fibrillation	rs113086489	T	C	0.03249	0.00307	3.803e-26	-0.0007	0.0072	0.922	0.0001567	116.709
SBP	Atrial Fibrillation	rs1133400	A	G	-0.02975	0.00376	2.528e-15	0.0016	0.0088	0.8584	8.82152e-05	65.6978
SBP	Atrial Fibrillation	rs113695818	T	C	-0.01835	0.0033	2.62e-08	-0.0053	0.0082	0.5189	4.25445e-05	31.6833
SBP	Atrial Fibrillation	rs1154214	T	G	-0.02031	0.00306	3.274e-11	-0.0005	0.0073	0.9494	5.92117e-05	44.0963
SBP	Atrial Fibrillation	rs11592107	A	G	0.03024	0.00326	1.547e-20	0.0041	0.0078	0.5952	0.000117444	87.4685
SBP	Atrial Fibrillation	rs11604310	T	C	-0.02778	0.00411	1.458e-11	0.0058	0.01	0.5622	6.38675e-05	47.5638
SBP	Atrial Fibrillation	rs11636952	T	C	0.05313	0.00328	4.224e-59	-0.0115	0.0076	0.1302	0.00036483	271.781
SBP	Atrial Fibrillation	rs11641374	A	C	-0.01943	0.00309	3.26e-10	-0.0119	0.0075	0.1127	5.44357e-05	40.5393
SBP	Atrial Fibrillation	rs11655604	T	C	-0.02033	0.00333	1.086e-09	0.0012	0.0083	0.8851	5.65125e-05	42.086
SBP	Atrial Fibrillation	rs11672660	T	C	0.02212	0.00381	6.319e-09	0.0136	0.0088	0.1229	4.65678e-05	34.6797
SBP	Atrial Fibrillation	rs11694601	A	G	-0.01909	0.00309	6.412e-10	0.0119	0.0074	0.1082	5.30024e-05	39.4718
SBP	Atrial Fibrillation	rs117206641	T	C	0.03154	0.00499	2.664e-10	-0.0127	0.0123	0.3027	5.75042e-05	42.8246
SBP	Atrial Fibrillation	rs117464403	A	G	0.0864	0.01199	5.795e-13	-0.0154	0.0328	0.6391	7.75238e-05	57.7348
SBP	Atrial Fibrillation	rs11874246	T	C	0.02856	0.00328	3.225e-18	-0.0013	0.0077	0.8701	0.000102207	76.1194
SBP	Atrial Fibrillation	rs11925504	A	G	-0.02901	0.00305	1.776e-21	0.0066	0.0073	0.3647	0.000123749	92.1646
SBP	Atrial Fibrillation	rs11960210	T	C	0.04727	0.00313	1.253e-51	0.0076	0.0074	0.3045	0.000314155	234.018
SBP	Atrial Fibrillation	rs11977526	A	G	-0.03213	0.00312	6.622e-25	-0.0235	0.0074	0.001374	0.000147658	109.974
SBP	Atrial Fibrillation	rs1199330	A	G	-0.02654	0.0047	1.654e-08	0.0025	0.0104	0.8074	4.39225e-05	32.7096
SBP	Atrial Fibrillation	rs12042924	T	C	-0.01807	0.00303	2.624e-09	-0.0063	0.0073	0.3884	4.90418e-05	36.5222
SBP	Atrial Fibrillation	rs12063372	A	G	0.01989	0.00318	3.858e-10	0.0049	0.0074	0.5093	5.56935e-05	41.4761
SBP	Atrial Fibrillation	rs1209384	A	G	0.02558	0.00313	2.848e-16	0.0063	0.0074	0.3925	9.26437e-05	68.9962
SBP	Atrial Fibrillation	rs12136922	A	G	0.02027	0.00304	2.689e-11	0.0061	0.0073	0.4086	6.20896e-05	46.2397
SBP	Atrial Fibrillation	rs12153395	A	G	-0.03303	0.00486	1.069e-11	-0.0167	0.0123	0.1741	6.59642e-05	49.1254
SBP	Atrial Fibrillation	rs12255372	T	G	0.02358	0.00335	1.938e-12	-0.0192	0.0082	0.01962	6.81138e-05	50.7264
SBP	Atrial Fibrillation	rs12264186	T	C	0.02135	0.00387	3.584e-08	0.0228	0.0096	0.01751	4.17693e-05	31.106
SBP	Atrial Fibrillation	rs12426261	A	G	0.03775	0.00309	2.314e-34	0.004	0.0076	0.5948	0.000201694	150.228
SBP	Atrial Fibrillation	rs12446456	T	C	-0.03003	0.00302	2.97e-23	-0.0068	0.0072	0.3454	0.000133132	99.154
SBP	Atrial Fibrillation	rs12464602	A	G	-0.02437	0.00315	1.016e-14	-0.0013	0.0074	0.8627	8.42121e-05	62.7162
SBP	Atrial Fibrillation	rs12509595	T	C	-0.08367	0.00334	2.55e-138	-0.0352	0.0078	6.311e-06	0.000866342	645.706
SBP	Atrial Fibrillation	rs12511987	T	G	-0.02329	0.00399	5.393e-09	0.012	0.0092	0.1903	4.73873e-05	35.29
SBP	Atrial Fibrillation	rs12528975	A	G	0.04751	0.00747	1.983e-10	-0.0118	0.0184	0.5226	6.17904e-05	46.0168
SBP	Atrial Fibrillation	rs12596630	T	C	0.04278	0.00547	5.011e-15	-0.023	0.012	0.05579	8.79386e-05	65.4918
SBP	Atrial Fibrillation	rs12627651	A	G	0.03498	0.00341	1.024e-24	0.0073	0.0083	0.3762	0.000148685	110.739
SBP	Atrial Fibrillation	rs12637573	A	G	-0.01731	0.00302	9.949e-09	0.0006	0.0073	0.9359	4.48926e-05	33.4321
SBP	Atrial Fibrillation	rs12643599	A	G	0.03134	0.00313	1.232e-23	0.0054	0.0073	0.4622	0.000135941	101.246
SBP	Atrial Fibrillation	rs12656497	T	C	-0.06382	0.00307	7.14e-96	-0.0247	0.0072	0.0005855	0.000590461	439.963
SBP	Atrial Fibrillation	rs12661036	T	C	-0.02104	0.00374	1.82e-08	0.0069	0.0087	0.4256	4.60759e-05	34.3133
SBP	Atrial Fibrillation	rs12668436	T	C	-0.02151	0.0035	7.883e-10	-0.003	0.0081	0.7126	5.14815e-05	38.3392
SBP	Atrial Fibrillation	rs12693982	T	C	0.02575	0.00309	7.491e-17	-0.0014	0.0073	0.851	9.57459e-05	71.3068
SBP	Atrial Fibrillation	rs12694277	T	C	-0.02018	0.00335	1.796e-09	0.0054	0.0079	0.4953	5.14615e-05	38.3242
SBP	Atrial Fibrillation	rs12731646	T	C	-0.0189	0.00307	7.212e-10	0.0008	0.0074	0.9162	5.19815e-05	38.7115
SBP	Atrial Fibrillation	rs1275988	T	C	-0.0541	0.00308	4.42e-69	0.0119	0.0073	0.1052	0.00042018	313.031
SBP	Atrial Fibrillation	rs12883810	T	C	-0.02382	0.00428	2.7e-08	0.0046	0.0098	0.6412	4.25865e-05	31.7146
SBP	Atrial Fibrillation	rs12885878	A	G	-0.02291	0.00367	4.323e-10	0.0189	0.0086	0.02782	5.63697e-05	41.9797
SBP	Atrial Fibrillation	rs12906962	T	C	-0.02653	0.00325	3.277e-16	-0.0015	0.0077	0.8472	9.21581e-05	68.6346
SBP	Atrial Fibrillation	rs1290784	T	C	0.04124	0.00303	2.968e-42	0.0053	0.0073	0.4694	0.00025277	188.28
SBP	Atrial Fibrillation	rs1290933	A	C	-0.02847	0.00327	3.172e-18	-0.0168	0.0076	0.028	0.000103863	77.3523
SBP	Atrial Fibrillation	rs12926550	A	G	-0.02548	0.00324	3.426e-15	-0.0119	0.0077	0.1213	8.43566e-05	62.8239
SBP	Atrial Fibrillation	rs1293969	T	C	-0.01988	0.00347	1.034e-08	-0.0043	0.0085	0.61	4.46813e-05	33.2747
SBP	Atrial Fibrillation	rs12985940	T	C	0.04642	0.00434	1.079e-26	0.0176	0.0109	0.1076	0.000168201	125.277
SBP	Atrial Fibrillation	rs13016772	T	C	0.02522	0.00355	1.227e-12	0.0024	0.0082	0.7694	6.8627e-05	51.1086
SBP	Atrial Fibrillation	rs13107261	A	G	-0.01778	0.00314	1.567e-08	-0.0057	0.0075	0.4453	4.43403e-05	33.0208
SBP	Atrial Fibrillation	rs13107325	T	C	-0.09086	0.00592	4.219e-53	0.0003	0.0149	0.9856	0.000325967	242.82
SBP	Atrial Fibrillation	rs13179413	T	C	0.02238	0.00347	1.084e-10	0.0011	0.0083	0.8983	6.06012e-05	45.1312
SBP	Atrial Fibrillation	rs13204703	T	C	0.01967	0.0035	1.943e-08	0.0054	0.0082	0.5128	4.35003e-05	32.3951
SBP	Atrial Fibrillation	rs13253358	T	C	0.02127	0.0033	1.128e-10	-0.0028	0.0078	0.7182	5.67519e-05	42.2643
SBP	Atrial Fibrillation	rs13289468	A	C	0.02488	0.00306	3.933e-16	0.0031	0.0073	0.675	9.07165e-05	67.5608
SBP	Atrial Fibrillation	rs1332813	T	C	0.02203	0.00314	2.317e-12	-0.0041	0.0074	0.5753	6.66772e-05	49.6564
SBP	Atrial Fibrillation	rs13358657	A	G	-0.0388	0.00445	2.95e-18	-0.0132	0.0109	0.2264	0.00010461	77.9089
SBP	Atrial Fibrillation	rs1340030	T	C	0.01936	0.00312	5.774e-10	0.0143	0.0075	0.05634	5.23743e-05	39.0041
SBP	Atrial Fibrillation	rs13412750	A	G	-0.02889	0.00341	2.325e-17	-0.0084	0.0081	0.2986	9.89973e-05	73.7285
SBP	Atrial Fibrillation	rs13420463	A	G	0.03143	0.0036	2.715e-18	0.0284	0.0083	0.0005737	0.000104757	78.0184
SBP	Atrial Fibrillation	rs1375564	T	C	0.02579	0.00315	2.844e-16	-0.0085	0.0075	0.2577	9.2411e-05	68.8229
SBP	Atrial Fibrillation	rs1382472	A	G	-0.01917	0.00307	4.466e-10	0.0052	0.0075	0.4903	5.31699e-05	39.5966
SBP	Atrial Fibrillation	rs139354822	T	C	0.06115	0.00975	3.505e-10	0.0036	0.0257	0.89	6.26736e-05	46.6746
SBP	Atrial Fibrillation	rs1408945	T	G	-0.03196	0.00304	8.332e-26	-0.0143	0.0073	0.05005	0.00015077	112.292
SBP	Atrial Fibrillation	rs1410222	T	C	0.02173	0.00388	2.165e-08	-0.002	0.0094	0.83	4.24858e-05	31.6396
SBP	Atrial Fibrillation	rs1433121	T	C	-0.0228	0.00326	2.655e-12	-0.0106	0.008	0.185	6.65692e-05	49.576
SBP	Atrial Fibrillation	rs1436138	A	G	0.03119	0.00315	4.727e-23	0.0053	0.0074	0.4699	0.000135543	100.95
SBP	Atrial Fibrillation	rs1437649	A	G	-0.02189	0.00357	8.573e-10	-0.0077	0.0083	0.359	5.17148e-05	38.5129
SBP	Atrial Fibrillation	rs146550789	T	C	-0.04824	0.00778	5.638e-10	0.0049	0.0192	0.801	5.37097e-05	39.9986
SBP	Atrial Fibrillation	rs148140538	T	C	-0.03252	0.00562	7.391e-09	-0.0133	0.0139	0.3368	4.64915e-05	34.6229
SBP	Atrial Fibrillation	rs148401029	A	C	-0.04623	0.00848	4.968e-08	-0.036	0.0207	0.08128	4.28798e-05	31.9331
SBP	Atrial Fibrillation	rs1493132	T	C	-0.01766	0.00318	2.728e-08	-0.0141	0.0074	0.05892	4.205e-05	31.3151
SBP	Atrial Fibrillation	rs149339216	T	C	-0.06912	0.00779	6.934e-19	0.0158	0.0182	0.3839	0.000112841	84.0397
SBP	Atrial Fibrillation	rs1551355	T	C	0.02098	0.00356	3.886e-09	-0.0106	0.0087	0.2227	4.73244e-05	35.2431
SBP	Atrial Fibrillation	rs1565440	A	G	0.01746	0.00311	1.935e-08	0.0021	0.0074	0.7711	4.29506e-05	31.9858
SBP	Atrial Fibrillation	rs1575290	T	C	0.01973	0.00301	5.586e-11	0.0011	0.0072	0.8782	5.83857e-05	43.4811
SBP	Atrial Fibrillation	rs1623474	T	C	0.03827	0.00321	7.662e-33	0.0172	0.0075	0.02119	0.000194588	144.934
SBP	Atrial Fibrillation	rs1624822	T	C	-0.03362	0.00312	5.116e-27	-0.0093	0.0074	0.2053	0.000160397	119.463
SBP	Atrial Fibrillation	rs1630736	T	C	-0.01706	0.00309	3.516e-08	-0.0036	0.0074	0.6287	4.3453e-05	32.3599
SBP	Atrial Fibrillation	rs167479	T	G	-0.05642	0.00327	7.209e-67	-0.0121	0.0081	0.133	0.000467388	348.217
SBP	Atrial Fibrillation	rs17010957	T	C	-0.0534	0.0043	1.781e-35	0.0087	0.01	0.3809	0.000214041	159.426
SBP	Atrial Fibrillation	rs17035181	T	G	0.03074	0.00429	7.613e-13	-0.0033	0.0103	0.7504	7.03635e-05	52.4019
SBP	Atrial Fibrillation	rs17245822	A	C	-0.01899	0.00312	1.152e-09	-0.0159	0.0074	0.03244	5.07466e-05	37.7918
SBP	Atrial Fibrillation	rs17249754	A	G	-0.08446	0.00403	1.25e-97	-0.0239	0.0093	0.01048	0.000594475	442.956
SBP	Atrial Fibrillation	rs17257081	A	G	0.02274	0.00392	6.351e-09	0.0045	0.009	0.6146	4.77163e-05	35.5351
SBP	Atrial Fibrillation	rs17562391	T	C	0.01967	0.00306	1.349e-10	0.0081	0.0073	0.2651	5.6597e-05	42.149
SBP	Atrial Fibrillation	rs17608766	T	C	-0.06903	0.00433	2.479e-57	-0.0538	0.0107	4.981e-07	0.000351481	261.833
SBP	Atrial Fibrillation	rs17684859	T	C	-0.02241	0.0034	4.238e-11	0.0051	0.0081	0.5277	5.90034e-05	43.9412
SBP	Atrial Fibrillation	rs17760259	T	C	-0.02654	0.00304	2.253e-18	0.0035	0.0073	0.6292	0.000103571	77.135
SBP	Atrial Fibrillation	rs17762	A	G	0.04117	0.00571	5.599e-13	-0.0183	0.0124	0.14	7.21552e-05	53.7363
SBP	Atrial Fibrillation	rs17807723	A	G	-0.02721	0.00443	8.427e-10	-0.0178	0.0109	0.1014	5.2433e-05	39.0478
SBP	Atrial Fibrillation	rs17812022	T	C	-0.03613	0.00525	5.645e-12	0.0044	0.0132	0.7401	6.7067e-05	49.9468
SBP	Atrial Fibrillation	rs1814951	A	G	-0.03231	0.00466	3.909e-12	0.0143	0.0106	0.1779	6.6186e-05	49.2906
SBP	Atrial Fibrillation	rs1871190	T	G	0.01954	0.00324	1.656e-09	0.0065	0.0077	0.3998	5.08804e-05	37.8915
SBP	Atrial Fibrillation	rs1882212	A	G	0.02753	0.00363	3.335e-14	0.0097	0.0086	0.2598	7.84289e-05	58.409
SBP	Atrial Fibrillation	rs1882961	T	C	0.02443	0.00326	6.687e-14	0.0045	0.0079	0.5704	7.62866e-05	56.8134
SBP	Atrial Fibrillation	rs1889785	A	G	0.01782	0.00304	4.351e-09	-0.0101	0.0071	0.1569	4.71931e-05	35.1453
SBP	Atrial Fibrillation	rs1896326	A	G	-0.02797	0.00371	4.405e-14	0.0066	0.0089	0.4575	8.29255e-05	61.758
SBP	Atrial Fibrillation	rs1906672	A	G	0.02966	0.00358	1.204e-16	0.015	0.0083	0.07171	9.38667e-05	69.9072
SBP	Atrial Fibrillation	rs1957563	T	C	0.03629	0.00342	2.317e-26	-0.0045	0.0083	0.5851	0.00015349	114.318
SBP	Atrial Fibrillation	rs1984195	A	G	0.02409	0.00303	1.768e-15	0.0009	0.0071	0.8952	8.67819e-05	64.6302
SBP	Atrial Fibrillation	rs1994158	A	G	0.02513	0.00391	1.233e-10	-0.0065	0.0091	0.474	5.58814e-05	41.6161
SBP	Atrial Fibrillation	rs2014408	T	C	0.05169	0.00373	1.259e-43	0.0142	0.0088	0.107	0.000265228	197.562
SBP	Atrial Fibrillation	rs2065498	T	G	-0.02934	0.00403	3.359e-13	-0.0025	0.0093	0.7914	7.24352e-05	53.9449
SBP	Atrial Fibrillation	rs2111557	T	C	0.01764	0.00302	5.221e-09	-0.0054	0.0071	0.4475	4.66437e-05	34.7362
SBP	Atrial Fibrillation	rs2113077	A	G	0.02097	0.00305	6.094e-12	0.0165	0.0072	0.02157	6.48851e-05	48.3217
SBP	Atrial Fibrillation	rs2126474	T	G	-0.02601	0.00306	1.871e-17	-0.0041	0.0073	0.5702	9.82119e-05	73.1435
SBP	Atrial Fibrillation	rs2161967	T	G	0.02836	0.00307	2.868e-20	0.0011	0.0072	0.8749	0.000118655	88.3703
SBP	Atrial Fibrillation	rs2177843	T	C	0.04394	0.00432	2.797e-24	-0.1018	0.0101	4.904e-24	0.000147443	109.814
SBP	Atrial Fibrillation	rs2236295	T	G	-0.03028	0.00309	1.045e-22	0.0082	0.0074	0.2687	0.000131811	98.1702
SBP	Atrial Fibrillation	rs2238787	A	G	0.02552	0.00332	1.451e-14	0.0085	0.008	0.2843	8.02661e-05	59.7773
SBP	Atrial Fibrillation	rs2249105	A	G	0.02927	0.00313	7.634e-21	0.072	0.0074	1.485e-22	0.000119922	89.3139
SBP	Atrial Fibrillation	rs2289124	A	G	-0.0308	0.00415	1.135e-13	-0.005	0.0098	0.6114	7.86106e-05	58.5443
SBP	Atrial Fibrillation	rs2291434	T	G	-0.02622	0.00303	5.104e-18	-0.0095	0.0071	0.1822	0.000102659	76.4558
SBP	Atrial Fibrillation	rs2306363	T	G	-0.04358	0.00376	5.243e-31	0.0024	0.0088	0.7807	0.000185458	138.132
SBP	Atrial Fibrillation	rs234623	A	G	-0.01804	0.00302	2.426e-09	0.0022	0.0073	0.7627	4.90584e-05	36.5346
SBP	Atrial Fibrillation	rs2353940	T	C	-0.02075	0.00358	6.846e-09	-0.0012	0.0089	0.889	4.79936e-05	35.7415
SBP	Atrial Fibrillation	rs2354862	A	C	0.02507	0.00317	2.423e-15	-0.008	0.0078	0.3032	8.6481e-05	64.4061
SBP	Atrial Fibrillation	rs2384063	T	C	0.03266	0.00357	6.33e-20	0.028	0.0084	0.0008728	0.000116796	86.9859
SBP	Atrial Fibrillation	rs2392929	T	G	-0.07507	0.00379	1.958e-87	-0.0196	0.009	0.02968	0.000542143	403.942
SBP	Atrial Fibrillation	rs2423514	A	G	0.03011	0.00302	1.767e-23	-0.0021	0.0074	0.7726	0.000134488	100.164
SBP	Atrial Fibrillation	rs246973	T	C	0.02479	0.00335	1.453e-13	-0.002	0.0081	0.8023	7.61559e-05	56.716
SBP	Atrial Fibrillation	rs2470004	T	C	-0.03454	0.00392	1.282e-18	0.0107	0.0096	0.2679	0.00010571	78.7281
SBP	Atrial Fibrillation	rs2493296	T	C	0.04183	0.00442	3.137e-21	0.0276	0.0106	0.009138	0.000126077	93.899
SBP	Atrial Fibrillation	rs2498323	A	G	0.03171	0.00517	8.515e-10	0.0011	0.0126	0.9271	5.22934e-05	38.9439
SBP	Atrial Fibrillation	rs2580350	A	G	0.01769	0.00307	8.393e-09	0.0007	0.0074	0.9295	4.6484e-05	34.6173
SBP	Atrial Fibrillation	rs2589218	T	C	-0.02258	0.00339	2.543e-11	0.0055	0.008	0.4951	6.03146e-05	44.9177
SBP	Atrial Fibrillation	rs2598	A	G	0.0168	0.00303	2.87e-08	-0.0009	0.0072	0.9049	4.19127e-05	31.2128
SBP	Atrial Fibrillation	rs2610990	A	G	-0.02903	0.00343	2.863e-17	0.0104	0.008	0.1913	9.85991e-05	73.4319
SBP	Atrial Fibrillation	rs2627313	T	C	0.03208	0.00303	3.552e-26	0.0341	0.0074	3.864e-06	0.000153093	114.022
SBP	Atrial Fibrillation	rs262986	A	G	-0.02371	0.00305	7.666e-15	0.0082	0.0072	0.2535	8.39635e-05	62.5311
SBP	Atrial Fibrillation	rs263532	T	C	0.01798	0.00307	4.716e-09	-0.0041	0.0072	0.5661	4.7536e-05	35.4008
SBP	Atrial Fibrillation	rs2643826	T	C	0.04473	0.00306	1.741e-48	0.033	0.0073	5.654e-06	0.000296238	220.668
SBP	Atrial Fibrillation	rs2652812	T	C	-0.02516	0.00353	1.027e-12	-0.0021	0.0083	0.8053	6.98252e-05	52.001
SBP	Atrial Fibrillation	rs2689690	T	C	-0.02702	0.00316	1.146e-17	-0.0019	0.0076	0.801	0.00010199	75.9576
SBP	Atrial Fibrillation	rs2724377	A	G	0.01938	0.00301	1.286e-10	-0.0129	0.0072	0.07459	5.64325e-05	42.0265
SBP	Atrial Fibrillation	rs2744139	T	C	0.02369	0.00355	2.479e-11	0.0032	0.0085	0.7058	6.10394e-05	45.4575
SBP	Atrial Fibrillation	rs2745599	A	G	0.02164	0.00317	8.955e-12	0.0152	0.0077	0.04885	6.89439e-05	51.3446
SBP	Atrial Fibrillation	rs2776037	T	C	-0.01851	0.00309	2.146e-09	0.0108	0.0074	0.1456	4.98404e-05	37.117
SBP	Atrial Fibrillation	rs2815063	A	C	0.02755	0.00458	1.763e-09	-0.0031	0.011	0.7806	5.1905e-05	38.6546
SBP	Atrial Fibrillation	rs2833834	A	C	0.02177	0.00338	1.217e-10	-0.0174	0.008	0.02907	5.69221e-05	42.3911
SBP	Atrial Fibrillation	rs28365916	T	C	-0.01713	0.00306	2.237e-08	0.0023	0.0074	0.7522	4.30352e-05	32.0488
SBP	Atrial Fibrillation	rs28374392	T	C	0.01924	0.00338	1.206e-08	0.0294	0.0079	0.0001926	5.05674e-05	37.6584
SBP	Atrial Fibrillation	rs28429256	A	G	0.0215	0.00325	3.888e-11	0.0054	0.0077	0.4864	6.17532e-05	45.9892
SBP	Atrial Fibrillation	rs28572357	A	C	-0.02733	0.00308	6.34e-19	-0.0122	0.0073	0.09736	0.000107319	79.9266
SBP	Atrial Fibrillation	rs28578714	T	C	0.02066	0.00327	2.528e-10	-0.0246	0.0077	0.001458	5.98804e-05	44.5944
SBP	Atrial Fibrillation	rs28688791	T	C	-0.03222	0.0038	2.335e-17	-0.0035	0.0086	0.6811	9.89104e-05	73.6638
SBP	Atrial Fibrillation	rs28866311	T	G	-0.02762	0.00302	5.453e-20	-0.0015	0.0072	0.8377	0.000113634	84.6302
SBP	Atrial Fibrillation	rs2904315	A	G	-0.02081	0.00325	1.577e-10	-0.0049	0.008	0.5436	5.59036e-05	41.6325
SBP	Atrial Fibrillation	rs2913920	T	C	0.02418	0.00359	1.623e-11	0.0035	0.0087	0.6889	6.29906e-05	46.9107
SBP	Atrial Fibrillation	rs3098186	T	C	-0.02422	0.00303	1.411e-15	0.0039	0.0072	0.5902	8.78968e-05	65.4606
SBP	Atrial Fibrillation	rs33836	T	C	0.01766	0.00304	6.557e-09	-0.0022	0.0072	0.7624	4.66025e-05	34.7055
SBP	Atrial Fibrillation	rs34025993	A	G	0.0223	0.00308	4.707e-13	-0.0011	0.0073	0.8849	7.24129e-05	53.9282
SBP	Atrial Fibrillation	rs34072724	A	G	-0.02422	0.00303	1.373e-15	0.0152	0.0072	0.03346	8.81218e-05	65.6282
SBP	Atrial Fibrillation	rs34079867	T	C	0.01992	0.00354	1.781e-08	0.0124	0.0085	0.1451	4.61142e-05	34.3418
SBP	Atrial Fibrillation	rs34130368	T	G	-0.03016	0.00497	1.279e-09	0.009	0.0113	0.4241	5.53556e-05	41.2245
SBP	Atrial Fibrillation	rs34487963	A	C	-0.08819	0.01244	1.35e-12	-0.0012	0.0324	0.9717	7.93978e-05	59.1306
SBP	Atrial Fibrillation	rs34496659	A	G	0.04545	0.00616	1.543e-13	-0.0206	0.015	0.1711	7.59024e-05	56.5272
SBP	Atrial Fibrillation	rs34535756	T	C	0.0478	0.00786	1.181e-09	0.0341	0.0179	0.05625	5.11733e-05	38.1097
SBP	Atrial Fibrillation	rs34727427	T	C	-0.02353	0.00324	4.017e-13	-0.0212	0.0079	0.007316	7.2178e-05	53.7533
SBP	Atrial Fibrillation	rs34941092	A	G	-0.03225	0.00425	3.234e-14	-0.0246	0.0105	0.01897	7.8985e-05	58.8231
SBP	Atrial Fibrillation	rs35098810	A	C	0.01967	0.00356	3.198e-08	-0.0001	0.0086	0.9891	4.12964e-05	30.7538
SBP	Atrial Fibrillation	rs35413927	A	G	-0.03002	0.00328	5.25e-20	0.0013	0.0078	0.8629	0.000114324	85.1447
SBP	Atrial Fibrillation	rs35444	A	G	0.04368	0.0031	3.467e-45	0.0336	0.0074	5.116e-06	0.000271816	202.47
SBP	Atrial Fibrillation	rs35680304	T	C	0.02694	0.0031	3.762e-18	0.0035	0.0073	0.6278	0.00010486	78.095
SBP	Atrial Fibrillation	rs35783704	A	G	-0.04619	0.00507	8.814e-20	-0.0193	0.0126	0.1268	0.000118069	87.9339
SBP	Atrial Fibrillation	rs360153	T	C	-0.03445	0.00306	1.733e-29	-0.0005	0.0072	0.9497	0.00017285	128.74
SBP	Atrial Fibrillation	rs365990	A	G	0.0225	0.00312	5.952e-13	-0.0547	0.0075	2.539e-13	7.06238e-05	52.5958
SBP	Atrial Fibrillation	rs3735533	T	C	-0.091	0.00577	5.29e-56	-0.0418	0.0125	0.0008262	0.00033912	252.621
SBP	Atrial Fibrillation	rs3764400	T	C	0.03748	0.00445	3.689e-17	-0.0119	0.0101	0.2389	9.81029e-05	73.0624
SBP	Atrial Fibrillation	rs3772219	A	C	0.02733	0.00324	3.099e-17	0.0006	0.0076	0.9391	9.70516e-05	72.2793
SBP	Atrial Fibrillation	rs3807925	A	G	-0.01859	0.00319	5.389e-09	-0.0062	0.0077	0.4163	4.71258e-05	35.0952
SBP	Atrial Fibrillation	rs3816865	A	G	0.03092	0.00565	4.389e-08	0.0145	0.0122	0.2333	4.20033e-05	31.2803
SBP	Atrial Fibrillation	rs3819532	T	C	-0.01875	0.00306	9.436e-10	-0.0173	0.0073	0.01734	5.05918e-05	37.6766
SBP	Atrial Fibrillation	rs3860770	A	G	-0.02663	0.00333	1.201e-15	-0.0368	0.0081	5.313e-06	8.76704e-05	65.292
SBP	Atrial Fibrillation	rs3918226	T	C	0.0664	0.00575	8.461e-31	0.0175	0.0143	0.2207	0.000195797	145.834
SBP	Atrial Fibrillation	rs3950627	A	C	0.01851	0.00308	1.824e-09	0.0053	0.0074	0.4704	5.10825e-05	38.042
SBP	Atrial Fibrillation	rs3980686	T	G	-0.04998	0.00487	1.027e-24	-0.0199	0.0106	0.06136	0.000143282	106.714
SBP	Atrial Fibrillation	rs404100	T	C	0.01935	0.00303	1.683e-10	0.0038	0.0071	0.5931	5.57393e-05	41.5102
SBP	Atrial Fibrillation	rs4143175	T	C	0.02187	0.00352	5.104e-10	0.0091	0.0083	0.2714	5.25797e-05	39.1571
SBP	Atrial Fibrillation	rs42032	A	G	-0.03231	0.00345	7.392e-21	-0.0098	0.0084	0.2459	0.000121654	90.6042
SBP	Atrial Fibrillation	rs4245599	A	G	-0.01794	0.00305	4.035e-09	-0.0057	0.0072	0.4287	4.78706e-05	35.6499
SBP	Atrial Fibrillation	rs4286632	A	G	0.0211	0.00343	7.641e-10	0.0116	0.0082	0.1551	5.26416e-05	39.2031
SBP	Atrial Fibrillation	rs4319878	T	C	0.01694	0.00308	3.769e-08	0.0058	0.0073	0.4302	4.21822e-05	31.4135
SBP	Atrial Fibrillation	rs4408839	A	G	-0.02301	0.00345	2.425e-11	-0.0052	0.0081	0.5224	6.05453e-05	45.0896
SBP	Atrial Fibrillation	rs4440615	A	G	-0.02201	0.00312	1.874e-12	0.0003	0.0074	0.9677	6.78635e-05	50.54
SBP	Atrial Fibrillation	rs4511593	T	C	-0.02881	0.00318	1.279e-19	0.0277	0.0075	0.0002238	0.000112714	83.9452
SBP	Atrial Fibrillation	rs4553000	T	C	-0.02035	0.003	1.094e-11	0.0068	0.0071	0.3388	6.21002e-05	46.2476
SBP	Atrial Fibrillation	rs4577304	T	C	-0.01767	0.00302	4.987e-09	-0.0009	0.0071	0.9017	4.70958e-05	35.0729
SBP	Atrial Fibrillation	rs4606697	A	G	-0.03196	0.00523	9.711e-10	0.0254	0.0125	0.0419	5.54213e-05	41.2734
SBP	Atrial Fibrillation	rs4651224	T	C	0.01986	0.00306	9e-11	-0.0007	0.0072	0.9205	5.87383e-05	43.7437
SBP	Atrial Fibrillation	rs4667454	A	G	0.02636	0.00322	2.629e-16	-0.0099	0.0077	0.1957	9.24575e-05	68.8575
SBP	Atrial Fibrillation	rs4775769	T	G	-0.04162	0.00517	7.757e-16	-0.0127	0.013	0.3286	8.82778e-05	65.7444
SBP	Atrial Fibrillation	rs4784541	T	C	-0.02015	0.00307	4.927e-11	-0.0022	0.0072	0.7655	6.06828e-05	45.192
SBP	Atrial Fibrillation	rs483071	T	C	0.02709	0.00313	5.093e-18	0.0187	0.0076	0.01415	0.000103588	77.148
SBP	Atrial Fibrillation	rs4838021	T	C	-0.03009	0.00453	3.13e-11	0.0031	0.0101	0.7587	6.07586e-05	45.2484
SBP	Atrial Fibrillation	rs4873492	T	C	0.03431	0.00403	1.614e-17	-0.0144	0.0092	0.1176	0.000100318	74.7124
SBP	Atrial Fibrillation	rs488834	T	C	-0.03799	0.00365	2.354e-25	-0.0285	0.0085	0.0008127	0.000154675	115.201
SBP	Atrial Fibrillation	rs4888408	A	G	0.03653	0.00307	1.415e-32	0.0057	0.0072	0.4277	0.00019442	144.809
SBP	Atrial Fibrillation	rs4908348	T	G	0.02366	0.0033	8.066e-13	0.0042	0.0079	0.5961	7.14788e-05	53.2325
SBP	Atrial Fibrillation	rs4925159	A	G	0.02174	0.00305	9.655e-13	0.007	0.0072	0.3283	6.91947e-05	51.5314
SBP	Atrial Fibrillation	rs4932373	A	C	-0.0635	0.00328	2.49e-83	-0.0114	0.008	0.1529	0.000527532	393.049
SBP	Atrial Fibrillation	rs4948643	T	C	0.02258	0.00338	2.397e-11	0.0139	0.0078	0.07548	6.20511e-05	46.211
SBP	Atrial Fibrillation	rs4952609	A	G	0.02124	0.00347	9.604e-10	0.0045	0.008	0.5711	5.18091e-05	38.5831
SBP	Atrial Fibrillation	rs4955575	A	C	0.02158	0.00348	5.631e-10	0.0077	0.0082	0.3444	5.29896e-05	39.4623
SBP	Atrial Fibrillation	rs4957026	A	G	0.01982	0.00323	8.119e-10	0.018	0.0075	0.01696	5.25624e-05	39.1442
SBP	Atrial Fibrillation	rs4961293	T	C	0.02268	0.00303	7.353e-14	0.0376	0.0072	1.829e-07	7.63869e-05	56.8881
SBP	Atrial Fibrillation	rs509833	A	G	0.0329	0.0044	7.079e-14	0.0085	0.0108	0.431	7.69542e-05	57.3106
SBP	Atrial Fibrillation	rs55924432	T	C	0.02651	0.00317	5.695e-17	0.0071	0.0075	0.3423	0.000100747	75.032
SBP	Atrial Fibrillation	rs55944332	A	G	-0.02613	0.00355	1.792e-13	0.0089	0.0085	0.298	7.42943e-05	55.3295
SBP	Atrial Fibrillation	rs56288724	A	G	-0.02178	0.0031	2.011e-12	-0.0052	0.0074	0.4759	6.88304e-05	51.2601
SBP	Atrial Fibrillation	rs56407827	T	C	0.03603	0.0034	2.781e-26	0.0135	0.0084	0.1103	0.000152631	113.679
SBP	Atrial Fibrillation	rs569550	T	G	-0.05765	0.00318	1.327e-73	-0.0245	0.0075	0.001029	0.000471202	351.06
SBP	Atrial Fibrillation	rs571689	T	C	0.0228	0.00304	6.765e-14	-0.0054	0.0075	0.4741	7.73552e-05	57.6092
SBP	Atrial Fibrillation	rs57342147	A	G	0.02787	0.00508	4.174e-08	0.0239	0.012	0.04659	4.08449e-05	30.4175
SBP	Atrial Fibrillation	rs573455	A	G	0.01994	0.00303	4.772e-11	-0.0064	0.0072	0.371	5.93306e-05	44.1849
SBP	Atrial Fibrillation	rs5742643	T	C	-0.02233	0.00349	1.525e-10	0.0141	0.0082	0.08641	5.59107e-05	41.6379
SBP	Atrial Fibrillation	rs57786342	A	G	0.02317	0.00374	5.626e-10	0.0109	0.009	0.2298	5.24416e-05	39.0542
SBP	Atrial Fibrillation	rs57946343	T	C	0.0716	0.00426	2.102e-63	0.004	0.0106	0.7079	0.00038592	287.497
SBP	Atrial Fibrillation	rs59980837	T	G	0.10997	0.01163	3.315e-21	0.0696	0.0291	0.01663	0.000125601	93.544
SBP	Atrial Fibrillation	rs60191654	A	G	-0.02382	0.00385	5.875e-10	-0.005	0.0094	0.5981	5.20201e-05	38.7403
SBP	Atrial Fibrillation	rs6029756	A	G	-0.02712	0.0033	1.884e-16	-0.0157	0.0077	0.04141	9.56972e-05	71.2705
SBP	Atrial Fibrillation	rs6031431	A	G	-0.02617	0.00304	7.049e-18	-0.0275	0.0073	0.000155	0.000102046	75.9991
SBP	Atrial Fibrillation	rs604723	T	C	-0.0655	0.00339	2.546e-83	-0.0088	0.0079	0.2661	0.000512701	381.993
SBP	Atrial Fibrillation	rs6054139	A	G	0.02094	0.00306	8.228e-12	0.0139	0.0075	0.06398	6.29768e-05	46.9005
SBP	Atrial Fibrillation	rs6058088	T	G	0.02832	0.00417	1.144e-11	0.0206	0.0103	0.04493	6.30556e-05	46.9591
SBP	Atrial Fibrillation	rs6062324	A	G	-0.03294	0.00363	1.184e-19	0.0007	0.0087	0.9369	0.000116927	87.0835
SBP	Atrial Fibrillation	rs6078093	A	G	-0.01849	0.00304	1.195e-09	-0.0012	0.0074	0.8666	5.02857e-05	37.4486
SBP	Atrial Fibrillation	rs6090907	A	G	-0.03854	0.00425	1.286e-19	0.0006	0.0105	0.9555	0.000111331	82.9152
SBP	Atrial Fibrillation	rs60991988	T	G	0.03789	0.00498	2.82e-14	0.0049	0.0113	0.6633	8.19147e-05	61.0051
SBP	Atrial Fibrillation	rs6108787	T	G	-0.04274	0.003	5.382e-46	-0.0141	0.0071	0.04853	0.000273256	203.543
SBP	Atrial Fibrillation	rs61772592	A	G	-0.03181	0.00455	2.862e-12	-0.012	0.0112	0.2805	6.6677e-05	49.6562
SBP	Atrial Fibrillation	rs61917655	T	C	0.03427	0.00514	2.68e-11	0.0129	0.0125	0.3016	6.31856e-05	47.0559
SBP	Atrial Fibrillation	rs62047964	T	C	0.05115	0.00686	9.294e-14	0.0065	0.0177	0.7143	8.98685e-05	66.9292
SBP	Atrial Fibrillation	rs62076622	A	G	0.02363	0.00377	3.785e-10	-0.0022	0.0091	0.8073	5.34242e-05	39.786
SBP	Atrial Fibrillation	rs62170470	T	C	0.01972	0.00321	7.685e-10	0.0073	0.0078	0.3502	5.56371e-05	41.4341
SBP	Atrial Fibrillation	rs62187653	T	C	0.03286	0.00511	1.231e-10	0.0292	0.0122	0.01671	5.64533e-05	42.0419
SBP	Atrial Fibrillation	rs62309747	A	G	-0.02244	0.00304	1.593e-13	-0.0025	0.0072	0.7257	7.53035e-05	56.0812
SBP	Atrial Fibrillation	rs6271	T	C	-0.05547	0.00611	1.183e-19	0.0141	0.0158	0.3739	0.000123204	91.7587
SBP	Atrial Fibrillation	rs641620	T	C	-0.03193	0.0044	3.738e-13	0.0041	0.0097	0.6734	7.48003e-05	55.7064
SBP	Atrial Fibrillation	rs6438857	T	C	0.02736	0.00305	3.132e-19	0.0174	0.0072	0.01588	0.000109808	81.7805
SBP	Atrial Fibrillation	rs6445583	A	G	0.02774	0.00349	1.896e-15	0.015	0.0082	0.0667	8.76309e-05	65.2626
SBP	Atrial Fibrillation	rs6452769	A	G	-0.03143	0.00377	7.821e-17	0.0061	0.0087	0.4874	9.59411e-05	71.4522
SBP	Atrial Fibrillation	rs6490019	A	G	-0.02897	0.00309	6.612e-21	-0.0135	0.0073	0.06442	0.000118775	88.4596
SBP	Atrial Fibrillation	rs6504213	T	C	-0.02982	0.00312	1.248e-21	-0.0009	0.0075	0.8999	0.000129252	96.2638
SBP	Atrial Fibrillation	rs6539467	A	G	0.0265	0.00404	5.571e-11	0.0095	0.0095	0.3161	5.84509e-05	43.5297
SBP	Atrial Fibrillation	rs6562778	A	G	0.0178	0.00304	4.955e-09	-0.008	0.0073	0.2694	4.72392e-05	35.1797
SBP	Atrial Fibrillation	rs658780	T	G	-0.02028	0.00347	5.285e-09	0.0091	0.0081	0.2616	4.71757e-05	35.1324
SBP	Atrial Fibrillation	rs665445	A	C	-0.01909	0.00334	1.152e-08	0.0192	0.0081	0.01799	4.40657e-05	32.8163
SBP	Atrial Fibrillation	rs6731373	A	G	0.01913	0.00326	4.182e-09	0.0027	0.0079	0.7271	4.94087e-05	36.7954
SBP	Atrial Fibrillation	rs6737318	A	G	0.02348	0.00364	1.129e-10	-0.0041	0.0088	0.6402	5.73662e-05	42.7219
SBP	Atrial Fibrillation	rs6771917	T	C	-0.03793	0.00355	1.389e-26	0.0064	0.0083	0.4391	0.000160848	119.799
SBP	Atrial Fibrillation	rs67885470	T	C	-0.02087	0.0038	4.124e-08	-0.0087	0.009	0.3336	4.33428e-05	32.2779
SBP	Atrial Fibrillation	rs6788984	A	G	0.02999	0.00432	3.806e-12	0.0054	0.0104	0.602	6.62972e-05	49.3734
SBP	Atrial Fibrillation	rs68085857	T	C	0.0274	0.00357	1.678e-14	-0.0092	0.0084	0.2713	8.10724e-05	60.3778
SBP	Atrial Fibrillation	rs68096471	A	G	-0.02098	0.00343	9.256e-10	-0.0221	0.0082	0.006993	5.11834e-05	38.1172
SBP	Atrial Fibrillation	rs68115553	A	G	-0.06445	0.01143	1.737e-08	-0.0427	0.0308	0.1658	4.67653e-05	34.8268
SBP	Atrial Fibrillation	rs6870654	T	C	0.02136	0.00347	7.581e-10	0.0089	0.008	0.2696	5.21377e-05	38.8279
SBP	Atrial Fibrillation	rs6892983	A	C	0.03427	0.00307	7.113e-29	0.0231	0.0073	0.001576	0.000170198	126.764
SBP	Atrial Fibrillation	rs6921291	T	C	0.03575	0.00385	1.575e-20	-0.0019	0.0092	0.8331	0.000117939	87.8368
SBP	Atrial Fibrillation	rs6957161	A	G	0.02064	0.00345	2.197e-09	0.0083	0.008	0.2993	4.93154e-05	36.7259
SBP	Atrial Fibrillation	rs6978112	T	C	0.02286	0.00309	1.336e-13	-0.0001	0.0072	0.9896	7.59001e-05	56.5255
SBP	Atrial Fibrillation	rs698748	A	G	0.01871	0.00325	8.902e-09	0.0003	0.0078	0.9731	5.0342e-05	37.4905
SBP	Atrial Fibrillation	rs699	A	G	-0.03748	0.00308	5.589e-34	-0.0081	0.0073	0.2711	0.000205493	153.058
SBP	Atrial Fibrillation	rs7012866	T	G	-0.02325	0.00301	1.211e-14	0.005	0.0072	0.4864	8.11112e-05	60.4067
SBP	Atrial Fibrillation	rs702395	T	C	0.02318	0.00305	3.239e-14	0.0114	0.0071	0.1121	7.93805e-05	59.1177
SBP	Atrial Fibrillation	rs7026176	T	G	-0.01869	0.00299	4.007e-10	0.0014	0.0071	0.8473	5.26013e-05	39.1732
SBP	Atrial Fibrillation	rs708117	A	G	0.02874	0.00302	1.587e-21	0.0235	0.0071	0.0008912	0.000123835	92.2288
SBP	Atrial Fibrillation	rs7093894	A	C	0.0236	0.00427	3.161e-08	0.0046	0.0096	0.6352	4.26073e-05	31.7301
SBP	Atrial Fibrillation	rs7107356	A	G	-0.04598	0.00301	1.63e-52	0.0127	0.0072	0.07917	0.000317751	236.698
SBP	Atrial Fibrillation	rs7125196	T	C	0.04422	0.00472	7.306e-21	0.0097	0.0104	0.3541	0.000120876	90.0248
SBP	Atrial Fibrillation	rs7134440	T	C	0.04788	0.00562	1.579e-17	-0.0019	0.0136	0.8912	0.000102541	76.3683
SBP	Atrial Fibrillation	rs7134677	T	C	-0.03851	0.00332	4.456e-31	-0.0112	0.0078	0.1534	0.000185851	138.425
SBP	Atrial Fibrillation	rs7154723	A	G	0.0253	0.00309	2.721e-16	0.0077	0.0075	0.3056	9.07222e-05	67.5651
SBP	Atrial Fibrillation	rs7186298	T	C	-0.02315	0.00302	1.882e-14	-0.0032	0.0072	0.6547	7.93342e-05	59.0832
SBP	Atrial Fibrillation	rs7189884	A	G	-0.03138	0.00476	4.201e-11	-0.0161	0.0111	0.146	5.96989e-05	44.4592
SBP	Atrial Fibrillation	rs7211535	A	G	-0.01779	0.00304	4.612e-09	-0.0012	0.0072	0.8733	4.7233e-05	35.1751
SBP	Atrial Fibrillation	rs7213273	A	G	-0.04	0.00315	6.24e-37	-0.0018	0.0075	0.8127	0.000216577	161.315
SBP	Atrial Fibrillation	rs7236548	A	C	0.03431	0.00388	8.512e-19	-0.0047	0.0088	0.5948	0.000106032	78.9682
SBP	Atrial Fibrillation	rs7255933	A	G	0.02306	0.00345	2.441e-11	0.0075	0.0086	0.3861	6.07394e-05	45.2341
SBP	Atrial Fibrillation	rs72683923	T	C	0.09587	0.01101	3.08e-18	-0.0736	0.0323	0.02249	0.000111438	82.9945
SBP	Atrial Fibrillation	rs72742507	T	C	-0.02053	0.00328	3.803e-10	0.0175	0.0077	0.023	5.34687e-05	39.8192
SBP	Atrial Fibrillation	rs7278003	T	C	-0.01876	0.00304	6.628e-10	-0.0055	0.0073	0.4553	5.15849e-05	38.4162
SBP	Atrial Fibrillation	rs72842207	T	C	-0.0203	0.00367	3.142e-08	0.003	0.0091	0.744	4.17092e-05	31.0612
SBP	Atrial Fibrillation	rs72847885	A	G	0.02413	0.00318	3.079e-14	-0.0066	0.0075	0.3811	7.8468e-05	58.438
SBP	Atrial Fibrillation	rs73046792	A	G	-0.03554	0.00426	7.234e-17	-0.0028	0.0106	0.7884	9.95478e-05	74.1386
SBP	Atrial Fibrillation	rs73049928	A	G	-0.02382	0.00392	1.197e-09	-0.0007	0.0092	0.9404	5.24746e-05	39.0788
SBP	Atrial Fibrillation	rs7306710	T	C	-0.02429	0.00303	1.025e-15	0.017	0.0073	0.02026	8.85402e-05	65.9399
SBP	Atrial Fibrillation	rs73075659	A	G	0.03962	0.00321	5.521e-35	-0.0081	0.0079	0.3109	0.000209971	156.394
SBP	Atrial Fibrillation	rs7331680	T	G	0.04101	0.00423	3.352e-22	0.0036	0.0101	0.7205	0.000127725	95.1261
SBP	Atrial Fibrillation	rs73727605	A	G	0.03616	0.00623	6.604e-09	-0.0241	0.0154	0.1162	4.76614e-05	35.4942
SBP	Atrial Fibrillation	rs73855810	A	G	0.02732	0.00434	3.043e-10	0.0157	0.0098	0.1116	5.39467e-05	40.1751
SBP	Atrial Fibrillation	rs7395791	A	G	-0.02162	0.00308	2.193e-12	-0.0046	0.0072	0.5217	6.92033e-05	51.5378
SBP	Atrial Fibrillation	rs74048190	T	C	-0.04404	0.00757	6.074e-09	0.012	0.0187	0.5198	5.18827e-05	38.638
SBP	Atrial Fibrillation	rs743395	T	C	0.02597	0.00317	2.55e-16	0.0225	0.0075	0.002857	9.55337e-05	71.1488
SBP	Atrial Fibrillation	rs7439567	T	C	0.02537	0.00309	2.306e-16	0.0076	0.0072	0.294	9.31964e-05	69.4079
SBP	Atrial Fibrillation	rs7491248	A	G	0.02163	0.00362	2.375e-09	0.0183	0.0084	0.0292	4.87901e-05	36.3347
SBP	Atrial Fibrillation	rs75016974	T	C	-0.02513	0.00439	1.047e-08	-0.0076	0.0102	0.4552	4.5901e-05	34.1831
SBP	Atrial Fibrillation	rs7514579	A	C	0.02243	0.00361	5.452e-10	0.0059	0.0086	0.497	5.34684e-05	39.819
SBP	Atrial Fibrillation	rs75461554	T	C	-0.03016	0.00377	1.178e-15	-0.0097	0.009	0.2815	8.78952e-05	65.4595
SBP	Atrial Fibrillation	rs75672964	T	C	0.05885	0.00839	2.348e-12	-0.0252	0.0215	0.2411	7.8917e-05	58.7725
SBP	Atrial Fibrillation	rs75961402	A	G	0.02659	0.00418	1.945e-10	0.0039	0.0102	0.7055	5.48605e-05	40.8557
SBP	Atrial Fibrillation	rs7615099	A	G	0.01891	0.00321	3.903e-09	0.0173	0.0078	0.02597	4.76433e-05	35.4806
SBP	Atrial Fibrillation	rs76452347	T	C	-0.02974	0.00397	7.128e-14	-0.0033	0.0097	0.7312	8.62707e-05	64.2496
SBP	Atrial Fibrillation	rs76719272	T	C	-0.02738	0.00461	2.97e-09	0.0043	0.0116	0.7086	5.10685e-05	38.0316
SBP	Atrial Fibrillation	rs7683728	T	C	-0.03654	0.00304	2.431e-33	0.0057	0.0073	0.4303	0.000199126	148.315
SBP	Atrial Fibrillation	rs7703560	A	G	-0.02246	0.00333	1.512e-11	0.0021	0.0077	0.7804	6.36302e-05	47.3871
SBP	Atrial Fibrillation	rs7725413	T	C	-0.01985	0.00359	3.072e-08	-0.0087	0.0085	0.3094	4.19196e-05	31.2179
SBP	Atrial Fibrillation	rs77375686	A	G	-0.03467	0.00485	8.378e-13	-0.0035	0.0121	0.7752	7.0397e-05	52.4268
SBP	Atrial Fibrillation	rs7744902	A	G	-0.04088	0.00593	5.638e-12	0.0052	0.0132	0.6935	7.01062e-05	52.2103
SBP	Atrial Fibrillation	rs7763558	A	G	0.03363	0.00321	1.17e-25	0.0144	0.0075	0.0559	0.000149036	111.001
SBP	Atrial Fibrillation	rs7765526	A	G	0.0201	0.00307	5.881e-11	-0.014	0.0073	0.05572	6.02024e-05	44.8341
SBP	Atrial Fibrillation	rs778124	A	G	0.02965	0.00311	1.45e-21	0.008	0.0073	0.2736	0.000123786	92.1924
SBP	Atrial Fibrillation	rs77924615	A	G	-0.04081	0.0039	1.123e-25	-0.0136	0.0092	0.1375	0.000157205	117.086
SBP	Atrial Fibrillation	rs7821832	T	G	0.04222	0.00348	6.674e-34	0.0174	0.008	0.03039	0.000203452	151.537
SBP	Atrial Fibrillation	rs7830607	A	G	-0.0206	0.00327	3.093e-10	-0.0076	0.0076	0.3202	5.40181e-05	40.2283
SBP	Atrial Fibrillation	rs7844887	A	G	0.02662	0.00363	2.404e-13	-0.0095	0.0084	0.2546	7.32981e-05	54.5876
SBP	Atrial Fibrillation	rs78474310	A	G	-0.04699	0.00734	1.512e-10	-0.0551	0.0187	0.003281	5.5962e-05	41.676
SBP	Atrial Fibrillation	rs78648104	T	C	-0.04287	0.00541	2.365e-15	0.0037	0.0127	0.7712	8.87997e-05	66.1331
SBP	Atrial Fibrillation	rs786923	T	C	-0.03082	0.0031	2.825e-23	-0.002	0.0074	0.7883	0.000134618	100.261
SBP	Atrial Fibrillation	rs79069610	T	C	-0.04005	0.00727	3.678e-08	0.003	0.0188	0.8725	4.48787e-05	33.4217
SBP	Atrial Fibrillation	rs7912283	A	G	-0.02144	0.00322	2.938e-11	-0.0119	0.0077	0.1204	6.29907e-05	46.9108
SBP	Atrial Fibrillation	rs7926110	T	G	0.02603	0.00321	5.711e-16	0.0055	0.0075	0.4653	8.96128e-05	66.7388
SBP	Atrial Fibrillation	rs7926335	T	C	0.03135	0.00339	2.515e-20	0.0032	0.008	0.6921	0.000116576	86.8221
SBP	Atrial Fibrillation	rs7927515	A	C	0.02271	0.00319	1.047e-12	0.0063	0.0075	0.4045	7.0266e-05	52.3293
SBP	Atrial Fibrillation	rs79384779	T	C	0.03179	0.00428	1.077e-13	-0.0012	0.0097	0.9017	7.70644e-05	57.3927
SBP	Atrial Fibrillation	rs7944927	T	C	0.02235	0.00392	1.232e-08	0.0103	0.0095	0.2773	5.07177e-05	37.7703
SBP	Atrial Fibrillation	rs79539362	T	C	0.04003	0.00504	2.087e-15	0.0236	0.0125	0.06002	8.64172e-05	64.3586
SBP	Atrial Fibrillation	rs7963801	T	C	-0.02362	0.00311	2.873e-14	-0.0025	0.0075	0.7412	8.12541e-05	60.5131
SBP	Atrial Fibrillation	rs79782817	T	G	0.05324	0.00499	1.426e-26	0.0137	0.0122	0.2601	0.000155819	116.053
SBP	Atrial Fibrillation	rs79930761	T	C	-0.04688	0.00559	4.899e-17	0.0226	0.014	0.1068	0.000103869	77.3574
SBP	Atrial Fibrillation	rs8003103	A	G	-0.01755	0.00319	3.599e-08	0.0183	0.0075	0.01429	4.16538e-05	31.02
SBP	Atrial Fibrillation	rs8044992	T	C	0.02138	0.00331	1.068e-10	0.0184	0.0081	0.0224	5.63413e-05	41.9585
SBP	Atrial Fibrillation	rs8054587	T	C	0.01665	0.00302	3.411e-08	-0.0034	0.0073	0.638	4.12872e-05	30.747
SBP	Atrial Fibrillation	rs8106184	A	C	-0.02371	0.00347	8.336e-12	0	0.0082	0.9971	6.38572e-05	47.5561
SBP	Atrial Fibrillation	rs8125763	A	C	0.01761	0.00301	4.843e-09	-0.0016	0.0072	0.8254	4.63222e-05	34.4967
SBP	Atrial Fibrillation	rs8142376	T	C	0.01676	0.003	2.195e-08	-0.0053	0.0073	0.471	4.19099e-05	31.2108
SBP	Atrial Fibrillation	rs8180684	T	C	0.02134	0.00335	1.8e-10	-0.0048	0.0079	0.5391	5.60377e-05	41.7325
SBP	Atrial Fibrillation	rs843093	A	G	-0.02085	0.00338	6.95e-10	-0.0039	0.0085	0.6487	5.35672e-05	39.8925
SBP	Atrial Fibrillation	rs848445	T	C	-0.02025	0.00339	2.284e-09	0.0161	0.0081	0.04552	4.99134e-05	37.1713
SBP	Atrial Fibrillation	rs869396	A	C	-0.02115	0.00305	4.124e-12	-0.01	0.0072	0.1639	6.70049e-05	49.9005
SBP	Atrial Fibrillation	rs871004	A	G	0.02336	0.00317	1.648e-13	0.0149	0.0074	0.04474	7.41599e-05	55.2294
SBP	Atrial Fibrillation	rs8904	A	G	0.03061	0.00314	1.713e-22	-0.0057	0.0073	0.434	0.000130474	97.174
SBP	Atrial Fibrillation	rs908951	T	C	-0.02261	0.00315	7.135e-13	-0.0157	0.0073	0.03295	7.49454e-05	55.8144
SBP	Atrial Fibrillation	rs927315	T	C	0.01689	0.00303	2.438e-08	0.0063	0.0072	0.3822	4.2842e-05	31.9049
SBP	Atrial Fibrillation	rs9302885	A	G	0.02242	0.00302	1.034e-13	0.024	0.0071	0.0007557	7.44345e-05	55.434
SBP	Atrial Fibrillation	rs9349379	A	G	0.02664	0.00312	1.307e-17	-0.0027	0.0074	0.7116	0.000102002	75.9667
SBP	Atrial Fibrillation	rs9361836	T	C	0.02196	0.00324	1.248e-11	0.0096	0.0076	0.2031	6.26289e-05	46.6413
SBP	Atrial Fibrillation	rs9368222	A	C	0.02281	0.00339	1.837e-11	-0.0005	0.0079	0.9492	6.15022e-05	45.8022
SBP	Atrial Fibrillation	rs9401913	A	G	0.05202	0.00305	3.656e-65	0.0037	0.0072	0.6051	0.000399374	297.524
SBP	Atrial Fibrillation	rs9486916	T	C	0.02657	0.00385	5.419e-12	0.0133	0.009	0.1404	6.74894e-05	50.2613
SBP	Atrial Fibrillation	rs9507885	T	C	-0.03208	0.00542	3.233e-09	0.0227	0.0135	0.09365	5.26671e-05	39.2222
SBP	Atrial Fibrillation	rs9508495	T	C	-0.03557	0.00353	6.343e-24	-0.0164	0.0082	0.0446	0.000139177	103.657
SBP	Atrial Fibrillation	rs9526707	A	G	-0.02039	0.00323	2.768e-10	-0.0159	0.008	0.04774	5.43963e-05	40.51
SBP	Atrial Fibrillation	rs9549627	A	G	0.02846	0.005	1.249e-08	-0.0123	0.0113	0.2769	4.95419e-05	36.8947
SBP	Atrial Fibrillation	rs9857362	A	C	0.01727	0.00306	1.623e-08	-0.0026	0.0074	0.722	4.46114e-05	33.2227
SBP	Atrial Fibrillation	rs9869437	A	C	-0.02001	0.00318	3.223e-10	0.0072	0.0075	0.3372	5.5089e-05	41.0259
SBP	Atrial Fibrillation	rs9876694	T	C	0.04713	0.00651	4.643e-13	0.0244	0.0134	0.06865	7.28948e-05	54.2872
SBP	Atrial Fibrillation	rs9880098	A	G	0.03081	0.00308	1.593e-23	0.0109	0.0074	0.1378	0.000136195	101.435
SBP	Atrial Fibrillation	rs9886665	T	C	0.02048	0.00343	2.472e-09	0.0025	0.008	0.7536	4.9544e-05	36.8962
SBP	Atrial Fibrillation	rs9897429	A	G	0.02645	0.00319	1.189e-16	0.0154	0.0076	0.04185	0.000103964	77.4281
SBP	Atrial Fibrillation	rs9918876	A	C	-0.02975	0.00498	2.284e-09	0.0061	0.0107	0.5695	4.90455e-05	36.5249

## Sheet: Table S2 - DBP exposure
Table S2 - Diastolic Blood Pressure Instrument - Exposure
exposure	outcome	SNP	effect allele exposure	other allele exposure	beta exposure	se exposure	pval exposure	beta outcome	se outcome	pval outcome	variance	f
DBP	Atrial Fibrillation	rs10048404	T	C	-0.01096	0.00183	2.005e-09	-0.0139	0.0077	0.07169	4.92841e-05	37.3234
DBP	Atrial Fibrillation	rs10054208	T	C	0.01187	0.00185	1.494e-10	0.0119	0.0077	0.124	5.78757e-05	43.8302
DBP	Atrial Fibrillation	rs10062049	T	C	0.02208	0.00255	4.496e-18	-0.0061	0.0101	0.5449	0.000101741	77.0533
DBP	Atrial Fibrillation	rs1006545	T	G	0.03633	0.00275	7.964e-40	-0.0009	0.012	0.9394	0.00023284	176.365
DBP	Atrial Fibrillation	rs10069690	T	C	0.01615	0.0021	1.418e-14	0.018	0.0084	0.03264	8.78022e-05	66.4961
DBP	Atrial Fibrillation	rs10087280	A	G	0.01381	0.00232	2.538e-09	0.0096	0.0092	0.2933	4.70394e-05	35.6234
DBP	Atrial Fibrillation	rs10164193	T	G	-0.02196	0.00327	1.869e-11	-0.0481	0.0133	0.0002882	6.05099e-05	45.8253
DBP	Atrial Fibrillation	rs1035673	T	C	0.01625	0.00176	2.995e-20	-0.0004	0.0072	0.9514	0.000113333	85.834
DBP	Atrial Fibrillation	rs1039897	A	G	-0.01085	0.00183	3.264e-09	0.0113	0.0075	0.1361	4.78205e-05	36.2149
DBP	Atrial Fibrillation	rs10424224	T	C	0.01042	0.00182	1.048e-08	-0.0005	0.0076	0.9516	4.42622e-05	33.52
DBP	Atrial Fibrillation	rs1044822	T	C	-0.01334	0.00243	4.135e-08	-0.0108	0.0103	0.2963	4.01587e-05	30.4123
DBP	Atrial Fibrillation	rs10490923	A	G	0.01533	0.00262	5.021e-09	0.007	0.0113	0.5376	4.54593e-05	34.4267
DBP	Atrial Fibrillation	rs10491713	T	G	-0.01219	0.00217	2.046e-08	-0.011	0.0087	0.2077	4.1926e-05	31.7507
DBP	Atrial Fibrillation	rs10493408	A	C	0.01584	0.00255	5.092e-10	-0.0079	0.0099	0.4283	5.15652e-05	39.051
DBP	Atrial Fibrillation	rs10500932	A	G	0.02784	0.00333	5.792e-17	-0.0161	0.0126	0.2013	9.37579e-05	71.0069
DBP	Atrial Fibrillation	rs10759697	A	G	0.01308	0.00173	3.935e-14	-0.0069	0.0071	0.3286	7.58511e-05	57.4444
DBP	Atrial Fibrillation	rs10776752	T	G	0.04573	0.0033	1.247e-43	0.023	0.0125	0.06514	0.000261697	198.228
DBP	Atrial Fibrillation	rs10804330	T	C	0.01331	0.00176	4.602e-14	-0.0078	0.0074	0.2883	7.74426e-05	58.6498
DBP	Atrial Fibrillation	rs10832586	A	C	-0.03083	0.00216	2.533e-46	-0.0128	0.0089	0.1484	0.000271588	205.722
DBP	Atrial Fibrillation	rs10838702	T	G	0.02375	0.00178	1.265e-40	-0.0078	0.0074	0.2947	0.000237352	179.783
DBP	Atrial Fibrillation	rs10839259	T	C	0.0145	0.00206	2.075e-12	-0.0055	0.009	0.5418	6.74444e-05	51.0772
DBP	Atrial Fibrillation	rs10873612	T	C	-0.01096	0.00179	9.506e-10	-0.0191	0.0075	0.01062	5.12149e-05	38.7856
DBP	Atrial Fibrillation	rs10941043	T	G	-0.01269	0.0019	2.524e-11	-0.0075	0.0078	0.332	5.93177e-05	44.9223
DBP	Atrial Fibrillation	rs10980408	T	C	-0.03745	0.00477	4.167e-15	0.0123	0.0203	0.5462	8.39075e-05	63.5462
DBP	Atrial Fibrillation	rs11070245	T	G	-0.01287	0.00174	1.571e-13	0.0142	0.0071	0.04541	7.36283e-05	55.7608
DBP	Atrial Fibrillation	rs11077961	A	G	0.01073	0.00186	8.549e-09	-0.022	0.0076	0.003738	4.73824e-05	35.8831
DBP	Atrial Fibrillation	rs11108209	T	C	-0.01901	0.003	2.4e-10	0.0096	0.0133	0.468	5.42026e-05	41.0484
DBP	Atrial Fibrillation	rs11124595	T	G	0.01113	0.00199	2.359e-08	-0.0071	0.008	0.3752	4.26959e-05	32.3338
DBP	Atrial Fibrillation	rs11130602	A	G	0.01467	0.00175	4.266e-17	-0.0117	0.0072	0.1064	9.42152e-05	71.3533
DBP	Atrial Fibrillation	rs11141731	T	C	-0.01258	0.00207	1.308e-09	-0.0036	0.0087	0.6777	4.93702e-05	37.3886
DBP	Atrial Fibrillation	rs1114347	A	G	-0.01792	0.00173	3.32e-25	-0.0099	0.0072	0.1662	0.000142531	107.951
DBP	Atrial Fibrillation	rs11145807	A	G	0.0155	0.00184	4.104e-17	0.0069	0.0078	0.3735	0.000102809	77.8623
DBP	Atrial Fibrillation	rs11153730	T	C	0.01551	0.00173	2.568e-19	0.0507	0.0072	1.737e-12	0.000106601	80.7343
DBP	Atrial Fibrillation	rs11228613	T	G	0.01741	0.00212	2.095e-16	-0.0102	0.0084	0.2225	9.13535e-05	69.1858
DBP	Atrial Fibrillation	rs11252324	T	G	-0.02339	0.00328	1.029e-12	-0.0144	0.0141	0.3077	6.79597e-05	51.4676
DBP	Atrial Fibrillation	rs1133400	A	G	-0.01318	0.00215	8.304e-10	0.0016	0.0088	0.8584	5.15575e-05	39.0451
DBP	Atrial Fibrillation	rs114503346	T	C	-0.02678	0.00426	3.095e-10	0.0011	0.0193	0.9557	5.49579e-05	41.6205
DBP	Atrial Fibrillation	rs115447786	T	C	0.02904	0.00455	1.747e-10	0.0669	0.0207	0.001256	5.9768e-05	45.2634
DBP	Atrial Fibrillation	rs11556924	T	C	-0.0181	0.00181	1.831e-23	-0.0043	0.0077	0.5771	0.000138045	104.553
DBP	Atrial Fibrillation	rs11578696	A	G	0.01459	0.00258	1.65e-08	-0.0174	0.0114	0.1252	4.41033e-05	33.3997
DBP	Atrial Fibrillation	rs11592107	A	G	0.01203	0.00187	1.234e-10	0.0041	0.0078	0.5952	5.5035e-05	41.6788
DBP	Atrial Fibrillation	rs116063464	A	G	0.02017	0.00369	4.679e-08	-0.002	0.0162	0.9012	4.08631e-05	30.9458
DBP	Atrial Fibrillation	rs11636952	T	C	0.03997	0.00189	5.21e-99	-0.0115	0.0076	0.1302	0.000611727	463.528
DBP	Atrial Fibrillation	rs11661473	A	G	0.02007	0.00196	1.544e-24	0.0135	0.0084	0.1081	0.000140399	106.336
DBP	Atrial Fibrillation	rs11687089	T	C	0.01739	0.00175	2.785e-23	0.0118	0.0072	0.1019	0.000131041	99.2467
DBP	Atrial Fibrillation	rs11692619	T	C	-0.01281	0.00184	3.314e-12	-0.0001	0.0075	0.9849	6.71759e-05	50.8739
DBP	Atrial Fibrillation	rs11721984	T	C	-0.01409	0.00177	1.886e-15	-0.0145	0.0075	0.05399	8.71487e-05	66.0011
DBP	Atrial Fibrillation	rs11778153	T	C	0.01192	0.00182	5.842e-11	-0.0078	0.0078	0.3191	5.78449e-05	43.8069
DBP	Atrial Fibrillation	rs1178979	T	C	0.01504	0.00221	9.958e-12	-0.0065	0.0092	0.4766	6.30046e-05	47.7147
DBP	Atrial Fibrillation	rs11859505	A	G	-0.01037	0.00181	9.756e-09	0.0093	0.0074	0.2059	4.62307e-05	35.0109
DBP	Atrial Fibrillation	rs11923343	A	G	-0.01138	0.00181	3.101e-10	0.0082	0.0075	0.277	5.29913e-05	40.131
DBP	Atrial Fibrillation	rs11945489	T	C	-0.01392	0.00192	3.993e-13	0.0036	0.0078	0.6482	7.10748e-05	53.8269
DBP	Atrial Fibrillation	rs11960210	T	C	0.02474	0.0018	3.363e-43	0.0076	0.0074	0.3045	0.000253435	191.968
DBP	Atrial Fibrillation	rs11961593	T	C	-0.03158	0.00349	1.493e-19	0.0021	0.0134	0.873	0.000112501	85.2037
DBP	Atrial Fibrillation	rs12152463	T	C	0.01006	0.00174	8.015e-09	-0.0132	0.0072	0.06681	4.42651e-05	33.5222
DBP	Atrial Fibrillation	rs1215469	A	C	-0.01383	0.00211	5.233e-11	-0.0061	0.0087	0.4823	5.96108e-05	45.1443
DBP	Atrial Fibrillation	rs12229480	T	C	0.01359	0.00193	2.114e-12	-0.0075	0.0081	0.3545	6.6145e-05	50.0931
DBP	Atrial Fibrillation	rs12247028	A	G	-0.01396	0.00188	1.184e-13	0.0578	0.0079	2.318e-13	7.99122e-05	60.5202
DBP	Atrial Fibrillation	rs12337056	T	C	0.01364	0.00228	2.175e-09	-0.0122	0.0098	0.2132	4.78072e-05	36.2049
DBP	Atrial Fibrillation	rs12405515	T	G	-0.01698	0.00174	1.916e-22	0.0022	0.0075	0.7629	0.000126673	95.9384
DBP	Atrial Fibrillation	rs1243876	T	C	-0.01063	0.0019	2.142e-08	-0.0024	0.0079	0.7573	4.18831e-05	31.7183
DBP	Atrial Fibrillation	rs12444212	T	C	0.01291	0.00226	1.062e-08	0.0035	0.0096	0.715	4.3751e-05	33.1329
DBP	Atrial Fibrillation	rs12446456	T	C	-0.0181	0.00175	3.985e-25	-0.0068	0.0072	0.3454	0.000141788	107.387
DBP	Atrial Fibrillation	rs12503341	A	G	-0.02993	0.00462	9.43e-11	0.0003	0.0177	0.9848	5.85946e-05	44.3747
DBP	Atrial Fibrillation	rs12509595	T	C	-0.04972	0.00192	1.58e-148	-0.0352	0.0078	6.311e-06	0.000901759	683.494
DBP	Atrial Fibrillation	rs12515541	T	G	0.01156	0.00177	6.229e-11	0.0012	0.0073	0.871	5.66564e-05	42.9068
DBP	Atrial Fibrillation	rs12574332	T	C	0.02072	0.00266	6.141e-15	0.0161	0.011	0.1416	8.18602e-05	61.9956
DBP	Atrial Fibrillation	rs12596630	T	C	0.02606	0.00314	1.03e-16	-0.023	0.012	0.05579	9.72832e-05	73.6771
DBP	Atrial Fibrillation	rs1263671	T	C	-0.01394	0.00238	4.691e-09	0.0045	0.0097	0.6449	4.73354e-05	35.8475
DBP	Atrial Fibrillation	rs1265842	T	C	0.01113	0.00174	1.703e-10	-0.0222	0.0072	0.001931	5.51582e-05	41.7721
DBP	Atrial Fibrillation	rs12693302	A	G	-0.02378	0.00181	2.155e-39	-0.0086	0.0074	0.2475	0.000228927	173.4
DBP	Atrial Fibrillation	rs12699415	A	G	0.01236	0.00177	3.304e-12	0.0025	0.0072	0.7252	6.62143e-05	50.1456
DBP	Atrial Fibrillation	rs12728150	A	G	-0.02045	0.00318	1.28e-10	-0.0017	0.0134	0.8988	5.5481e-05	42.0166
DBP	Atrial Fibrillation	rs1275988	T	C	-0.02945	0.00177	1.918e-62	0.0119	0.0073	0.1052	0.000367326	278.269
DBP	Atrial Fibrillation	rs12790943	T	C	-0.01002	0.00175	1.135e-08	0.0126	0.0075	0.0925	4.37781e-05	33.1534
DBP	Atrial Fibrillation	rs12866098	A	G	0.01033	0.00186	2.727e-08	0.0202	0.0079	0.01117	4.24888e-05	32.177
DBP	Atrial Fibrillation	rs12906962	T	C	-0.02378	0.00188	8.725e-37	-0.0015	0.0077	0.8472	0.000217762	164.941
DBP	Atrial Fibrillation	rs12919839	T	C	-0.01098	0.00192	1.044e-08	-0.0125	0.0081	0.1215	4.35103e-05	32.9506
DBP	Atrial Fibrillation	rs12929303	A	G	0.01572	0.00174	1.575e-19	0.0092	0.0073	0.2073	0.00010912	82.6427
DBP	Atrial Fibrillation	rs12938803	A	C	-0.01598	0.00224	8.757e-13	0.0005	0.0095	0.9553	6.93427e-05	52.515
DBP	Atrial Fibrillation	rs12990959	T	C	-0.01271	0.00187	1.107e-11	-0.0368	0.0075	1.058e-06	6.17599e-05	46.772
DBP	Atrial Fibrillation	rs13021015	A	C	0.01516	0.00239	2.287e-10	0.0178	0.0103	0.08559	5.50351e-05	41.6789
DBP	Atrial Fibrillation	rs13042148	T	C	-0.01674	0.00244	7.24e-12	-0.016	0.0107	0.1342	6.43288e-05	48.7176
DBP	Atrial Fibrillation	rs13107325	T	C	-0.06747	0.00339	3.721e-88	0.0003	0.0149	0.9856	0.000533834	404.474
DBP	Atrial Fibrillation	rs13118687	A	G	-0.01496	0.00175	1.366e-17	-0.038	0.0072	1.175e-07	9.91779e-05	75.1122
DBP	Atrial Fibrillation	rs13124515	T	C	-0.01052	0.00187	1.984e-08	-0.0123	0.0077	0.108	4.25219e-05	32.2021
DBP	Atrial Fibrillation	rs13139571	A	C	-0.02408	0.00203	2.292e-32	-0.011	0.0083	0.1849	0.000186431	141.206
DBP	Atrial Fibrillation	rs13152154	T	C	-0.01186	0.00195	1.226e-09	-0.0209	0.008	0.009516	4.95469e-05	37.5224
DBP	Atrial Fibrillation	rs13215166	A	G	-0.03094	0.00174	1.791e-70	-0.0034	0.0072	0.6377	0.000420149	318.301
DBP	Atrial Fibrillation	rs1322639	A	G	-0.01584	0.00209	3.873e-14	0.0111	0.0084	0.1876	7.76462e-05	58.8039
DBP	Atrial Fibrillation	rs13237249	T	C	0.01366	0.00177	1.025e-14	0.0005	0.0073	0.9399	7.92057e-05	59.9851
DBP	Atrial Fibrillation	rs1327235	A	G	-0.03018	0.00173	4.764e-68	-0.014	0.0071	0.05038	0.000401715	304.33
DBP	Atrial Fibrillation	rs13355146	T	C	0.01224	0.00178	6.392e-12	0.0082	0.0073	0.262	6.31906e-05	47.8556
DBP	Atrial Fibrillation	rs13358657	A	G	-0.0224	0.00255	1.696e-18	-0.0132	0.0109	0.2264	0.000103435	78.3364
DBP	Atrial Fibrillation	rs134041	T	C	0.01223	0.00175	3.051e-12	-0.0112	0.0073	0.1217	6.5268e-05	49.429
DBP	Atrial Fibrillation	rs138420351	T	C	0.05568	0.00854	7.111e-11	0.0351	0.0445	0.4299	7.55985e-05	57.2531
DBP	Atrial Fibrillation	rs1401494	T	C	-0.01384	0.00174	1.809e-15	-0.0147	0.0073	0.04339	8.51296e-05	64.4718
DBP	Atrial Fibrillation	rs142449193	T	C	-0.02573	0.00426	1.506e-09	-0.0387	0.0184	0.03549	5.00264e-05	37.8855
DBP	Atrial Fibrillation	rs1425486	T	C	-0.01331	0.00187	1.107e-12	-0.007	0.0076	0.3534	6.87568e-05	52.0713
DBP	Atrial Fibrillation	rs1433121	T	C	-0.01352	0.00188	6.907e-13	-0.0106	0.008	0.185	6.9293e-05	52.4774
DBP	Atrial Fibrillation	rs1436138	A	G	0.01991	0.00182	7.327e-28	0.0053	0.0074	0.4699	0.00016284	123.335
DBP	Atrial Fibrillation	rs1467049	T	G	0.01244	0.00219	1.35e-08	-0.0084	0.0093	0.3702	4.27676e-05	32.3881
DBP	Atrial Fibrillation	rs1468816	A	C	0.01242	0.00212	4.649e-09	0.0195	0.0089	0.02776	4.83412e-05	36.6092
DBP	Atrial Fibrillation	rs147081004	A	C	0.01411	0.00257	4.087e-08	-0.0092	0.0105	0.3791	4.36862e-05	33.0838
DBP	Atrial Fibrillation	rs148401029	A	C	-0.03122	0.00486	1.321e-10	-0.036	0.0207	0.08128	5.80347e-05	43.9506
DBP	Atrial Fibrillation	rs1502358	A	G	-0.01127	0.00185	1.13e-09	0.004	0.0077	0.5984	4.93145e-05	37.3464
DBP	Atrial Fibrillation	rs150816167	T	C	-0.02873	0.00446	1.17e-10	0.0293	0.0202	0.1468	6.25407e-05	47.3634
DBP	Atrial Fibrillation	rs1527797	T	C	-0.01409	0.00197	8.679e-13	-0.0056	0.008	0.4845	6.79117e-05	51.4312
DBP	Atrial Fibrillation	rs1534338	A	G	-0.01144	0.00178	1.236e-10	-0.0273	0.0073	0.0001977	5.54589e-05	41.9998
DBP	Atrial Fibrillation	rs1582931	A	G	0.02161	0.00175	4.505e-35	-0.0162	0.0072	0.0234	0.000206726	156.581
DBP	Atrial Fibrillation	rs1623474	T	C	0.02234	0.00184	6.238e-34	0.0172	0.0075	0.02119	0.000196593	148.904
DBP	Atrial Fibrillation	rs1669907	T	G	0.01158	0.00191	1.356e-09	-0.0124	0.0078	0.1131	5.01548e-05	37.9828
DBP	Atrial Fibrillation	rs167479	T	G	-0.0362	0.00188	1.674e-82	-0.0121	0.0081	0.133	0.000575395	435.982
DBP	Atrial Fibrillation	rs16853198	A	G	0.03386	0.00327	4.437e-25	0.0454	0.0134	0.0006904	0.000143044	108.339
DBP	Atrial Fibrillation	rs1687295	T	C	0.02061	0.00194	2.992e-26	0.0093	0.0083	0.2593	0.000149592	113.299
DBP	Atrial Fibrillation	rs16875357	T	G	-0.01205	0.00203	2.695e-09	-0.0019	0.0083	0.8217	4.73009e-05	35.8214
DBP	Atrial Fibrillation	rs17321041	T	C	0.02313	0.00363	1.781e-10	-0.0094	0.0159	0.5548	5.61784e-05	42.5448
DBP	Atrial Fibrillation	rs17396055	A	G	-0.0115	0.00184	4.134e-10	-0.0094	0.0078	0.2287	5.25317e-05	39.783
DBP	Atrial Fibrillation	rs17432462	T	C	-0.01036	0.00179	7.309e-09	-0.0094	0.0075	0.2093	4.48541e-05	33.9683
DBP	Atrial Fibrillation	rs17454517	A	G	0.01216	0.00174	2.652e-12	0.0264	0.0072	0.0002292	6.5738e-05	49.7848
DBP	Atrial Fibrillation	rs17677603	A	G	-0.02	0.00178	3.9e-29	-0.0245	0.0074	0.0009317	0.000169087	128.067
DBP	Atrial Fibrillation	rs17807723	A	G	-0.01757	0.00257	7.441e-12	-0.0178	0.0109	0.1014	6.39734e-05	48.4484
DBP	Atrial Fibrillation	rs17832905	A	C	0.01923	0.00346	2.805e-08	0.0214	0.015	0.1545	4.29202e-05	32.5037
DBP	Atrial Fibrillation	rs17880989	A	G	0.04014	0.00591	1.114e-11	0.035	0.0278	0.2074	6.984e-05	52.8916
DBP	Atrial Fibrillation	rs1790123	T	C	0.01991	0.00218	6.87e-20	-0.0035	0.0092	0.7078	0.000111183	84.2049
DBP	Atrial Fibrillation	rs1819663	A	G	0.01147	0.00174	4.625e-11	0.0159	0.0074	0.03179	5.86878e-05	44.4453
DBP	Atrial Fibrillation	rs1848510	A	G	0.01256	0.00181	4.102e-12	-0.0026	0.0074	0.7191	6.45745e-05	48.9037
DBP	Atrial Fibrillation	rs1867624	T	C	0.01412	0.00178	2.083e-15	0.0015	0.0074	0.8349	8.3528e-05	63.2588
DBP	Atrial Fibrillation	rs1871190	T	G	0.01078	0.00186	6.63e-09	0.0065	0.0077	0.3998	4.57885e-05	34.676
DBP	Atrial Fibrillation	rs1876490	A	G	0.01364	0.00192	1.157e-12	-0.0126	0.0081	0.1217	6.73034e-05	50.9705
DBP	Atrial Fibrillation	rs1882961	T	C	0.01272	0.00188	1.398e-11	0.0045	0.0079	0.5704	6.12184e-05	46.3619
DBP	Atrial Fibrillation	rs1889785	A	G	0.01255	0.00174	5.613e-13	-0.0101	0.0071	0.1569	6.96249e-05	52.7288
DBP	Atrial Fibrillation	rs1903752	T	C	-0.00987	0.00178	3.198e-08	-0.005	0.0073	0.4992	4.3055e-05	32.6058
DBP	Atrial Fibrillation	rs1906672	A	G	0.01402	0.00205	8.475e-12	0.015	0.0083	0.07171	6.23095e-05	47.1883
DBP	Atrial Fibrillation	rs194742	T	C	0.01281	0.00232	3.173e-08	0.0048	0.0098	0.6236	4.05639e-05	30.7192
DBP	Atrial Fibrillation	rs1950500	T	C	0.01396	0.0019	2.203e-13	0.0222	0.0077	0.004022	7.14442e-05	54.1066
DBP	Atrial Fibrillation	rs1984195	A	G	0.01736	0.00173	1.427e-23	0.0009	0.0071	0.8952	0.000134653	101.983
DBP	Atrial Fibrillation	rs198851	T	G	0.03889	0.00244	2.926e-57	0.0191	0.0104	0.06779	0.00034038	257.848
DBP	Atrial Fibrillation	rs2009733	A	G	0.01217	0.00176	5.101e-12	-0.0105	0.0073	0.1491	6.5763e-05	49.8038
DBP	Atrial Fibrillation	rs2070527	A	C	-0.01473	0.00202	3.083e-13	-0.0079	0.0082	0.3354	7.17389e-05	54.3299
DBP	Atrial Fibrillation	rs2133386	A	C	-0.01322	0.00176	5.214e-14	-0.0079	0.0072	0.2739	7.57434e-05	57.3628
DBP	Atrial Fibrillation	rs2146315	T	C	-0.01197	0.00205	5.026e-09	-0.01	0.0083	0.2261	4.54827e-05	34.4444
DBP	Atrial Fibrillation	rs2191046	T	G	0.01184	0.00197	1.775e-09	0.0084	0.0083	0.3135	4.83334e-05	36.6034
DBP	Atrial Fibrillation	rs2236295	T	G	-0.0207	0.00177	1.419e-31	0.0082	0.0074	0.2687	0.000182898	138.529
DBP	Atrial Fibrillation	rs2239268	A	G	0.01097	0.0019	7.398e-09	0.0076	0.0077	0.3274	4.47288e-05	33.8735
DBP	Atrial Fibrillation	rs2239917	T	C	0.01731	0.00176	9.686e-23	0.0003	0.0073	0.9633	0.00012976	98.2768
DBP	Atrial Fibrillation	rs2271139	A	C	-0.01247	0.00192	8.227e-11	0.0015	0.0078	0.848	5.62804e-05	42.6221
DBP	Atrial Fibrillation	rs2273654	T	C	0.01165	0.00175	2.754e-11	0.0018	0.0075	0.8064	5.94605e-05	45.0305
DBP	Atrial Fibrillation	rs227426	T	G	0.01119	0.00175	1.745e-10	0.014	0.0071	0.04966	5.47908e-05	41.4939
DBP	Atrial Fibrillation	rs2305654	A	C	0.01707	0.00186	3.99e-20	0.015	0.0076	0.04765	0.00011626	88.0508
DBP	Atrial Fibrillation	rs2306363	T	G	-0.02643	0.00216	1.625e-34	0.0024	0.0088	0.7807	0.000201351	152.508
DBP	Atrial Fibrillation	rs2307111	T	C	-0.01742	0.00178	1.615e-22	0.0201	0.0072	0.005484	0.000129617	98.168
DBP	Atrial Fibrillation	rs234623	A	G	-0.01191	0.00174	8.563e-12	0.0022	0.0073	0.7627	6.34112e-05	48.0226
DBP	Atrial Fibrillation	rs2376997	A	C	-0.01389	0.00218	1.942e-10	-0.0022	0.0094	0.8145	6.02673e-05	45.6416
DBP	Atrial Fibrillation	rs2397060	T	C	-0.0161	0.00251	1.461e-10	-0.0146	0.0098	0.1366	5.56268e-05	42.1271
DBP	Atrial Fibrillation	rs2421200	T	G	-0.01097	0.00173	2.587e-10	0.0265	0.0071	0.0001932	5.38718e-05	40.7979
DBP	Atrial Fibrillation	rs2442618	T	C	-0.01315	0.00177	1.213e-13	0.0097	0.0074	0.1863	7.53222e-05	57.0438
DBP	Atrial Fibrillation	rs2444769	A	C	0.0158	0.00219	4.846e-13	-0.0165	0.0093	0.07658	7.19437e-05	54.4849
DBP	Atrial Fibrillation	rs2469141	T	C	0.01351	0.00238	1.391e-08	0.0097	0.0094	0.3004	4.3914e-05	33.2563
DBP	Atrial Fibrillation	rs2484294	A	G	0.03165	0.00196	1.171e-58	0.0162	0.008	0.04419	0.000349993	265.133
DBP	Atrial Fibrillation	rs2487926	A	G	0.00972	0.00176	3.313e-08	-0.0179	0.0073	0.01434	4.12432e-05	31.2336
DBP	Atrial Fibrillation	rs2493296	T	C	0.02496	0.00254	7.45e-23	0.0276	0.0106	0.009138	0.000132334	100.226
DBP	Atrial Fibrillation	rs2548459	T	C	-0.0132	0.00176	5.946e-14	0.0052	0.0076	0.4961	7.67772e-05	58.1458
DBP	Atrial Fibrillation	rs2569882	T	C	0.01199	0.00182	4.28e-11	0.0092	0.0077	0.2337	6.25528e-05	47.3725
DBP	Atrial Fibrillation	rs2586970	A	G	-0.01493	0.00175	1.563e-17	-0.0065	0.0072	0.3683	9.8271e-05	74.4253
DBP	Atrial Fibrillation	rs2589218	T	C	-0.01207	0.00196	6.896e-10	0.0055	0.008	0.4951	5.07484e-05	38.4324
DBP	Atrial Fibrillation	rs2598	A	G	0.01387	0.00175	1.935e-15	-0.0009	0.0072	0.9049	8.42879e-05	63.8343
DBP	Atrial Fibrillation	rs2627313	T	C	0.0151	0.00175	5.855e-18	0.0341	0.0074	3.864e-06	0.000100087	75.801
DBP	Atrial Fibrillation	rs2643826	T	C	0.01857	0.00175	2.833e-26	0.033	0.0073	5.654e-06	0.000152129	115.22
DBP	Atrial Fibrillation	rs2681485	A	G	0.02945	0.00176	1.313e-62	0.0179	0.0072	0.01299	0.0003712	281.204
DBP	Atrial Fibrillation	rs2744133	A	G	0.01435	0.00193	1.17e-13	-0.0017	0.0082	0.8352	7.34794e-05	55.6481
DBP	Atrial Fibrillation	rs28377357	A	G	-0.01243	0.0019	6.027e-11	0.0048	0.0079	0.5418	5.6822e-05	43.0322
DBP	Atrial Fibrillation	rs28429256	A	G	0.01636	0.00188	2.833e-18	0.0054	0.0077	0.4864	0.000105138	79.6265
DBP	Atrial Fibrillation	rs28544928	T	G	0.01543	0.00199	9.131e-15	0.0249	0.0084	0.002951	7.97403e-05	60.39
DBP	Atrial Fibrillation	rs28570096	T	C	0.01396	0.00188	1.149e-13	0.0124	0.0077	0.1081	7.4152e-05	56.1574
DBP	Atrial Fibrillation	rs28661492	T	C	-0.01359	0.00222	9.561e-10	0.0159	0.0091	0.08115	5.26374e-05	39.863
DBP	Atrial Fibrillation	rs28675079	A	G	-0.01444	0.00222	8.342e-11	-0.0422	0.0092	4.886e-06	5.62808e-05	42.6224
DBP	Atrial Fibrillation	rs2906152	A	G	-0.01873	0.00181	5.548e-25	-0.0123	0.0077	0.1111	0.000145895	110.498
DBP	Atrial Fibrillation	rs2921604	T	C	-0.0096	0.00176	4.456e-08	-0.0086	0.0072	0.2304	4.04324e-05	30.6196
DBP	Atrial Fibrillation	rs2925345	T	C	0.0189	0.00174	1.595e-27	-0.0005	0.0072	0.9496	0.000157293	119.132
DBP	Atrial Fibrillation	rs2957468	A	G	0.01377	0.00185	8.432e-14	0.0077	0.0078	0.3195	7.43621e-05	56.3166
DBP	Atrial Fibrillation	rs2978098	A	C	0.01548	0.00176	1.325e-18	-0.0049	0.0072	0.4922	0.000104931	79.4699
DBP	Atrial Fibrillation	rs3006583	T	C	-0.01303	0.00222	4.657e-09	0.0049	0.0097	0.613	4.63076e-05	35.0691
DBP	Atrial Fibrillation	rs310597	A	G	-0.01152	0.00181	2.179e-10	-0.0024	0.0074	0.742	5.50785e-05	41.7117
DBP	Atrial Fibrillation	rs311564	A	G	-0.0133	0.00183	4.234e-13	0.0102	0.0075	0.1759	7.17851e-05	54.3648
DBP	Atrial Fibrillation	rs3117736	T	C	0.02374	0.00196	9.706e-34	-0.0052	0.0083	0.534	0.000195289	147.916
DBP	Atrial Fibrillation	rs335170	A	C	0.0113	0.00177	1.607e-10	0.0188	0.0074	0.01161	5.46101e-05	41.357
DBP	Atrial Fibrillation	rs34130368	T	G	-0.02027	0.00284	8.772e-13	0.009	0.0113	0.4241	7.46768e-05	56.555
DBP	Atrial Fibrillation	rs342977	A	G	-0.01577	0.00205	1.674e-14	0.0053	0.0085	0.5298	7.81497e-05	59.1853
DBP	Atrial Fibrillation	rs34487963	A	C	-0.05734	0.00712	8.179e-16	-0.0012	0.0324	0.9717	0.000100846	76.3755
DBP	Atrial Fibrillation	rs34517439	A	C	-0.02514	0.00279	2.024e-19	0.0293	0.0121	0.01579	0.000118494	89.7431
DBP	Atrial Fibrillation	rs34645159	A	G	-0.0133	0.00174	2.072e-14	-0.0138	0.0072	0.05453	7.89855e-05	59.8183
DBP	Atrial Fibrillation	rs347585	T	C	0.01506	0.00189	1.567e-15	0.0055	0.0077	0.476	8.43753e-05	63.9006
DBP	Atrial Fibrillation	rs35091929	T	C	0.01828	0.00177	6.461e-25	-0.0037	0.0074	0.6165	0.000141691	107.314
DBP	Atrial Fibrillation	rs35213536	T	G	0.02044	0.00205	2.542e-23	-0.0016	0.0084	0.847	0.000137642	104.247
DBP	Atrial Fibrillation	rs35261542	A	C	0.01196	0.00195	9.288e-10	0.0004	0.0079	0.9645	5.00609e-05	37.9117
DBP	Atrial Fibrillation	rs35413927	A	G	-0.01274	0.00189	1.768e-11	0.0013	0.0078	0.8629	6.10485e-05	46.2332
DBP	Atrial Fibrillation	rs35506078	T	C	-0.01348	0.00183	1.536e-13	0.0257	0.0077	0.0008242	7.1771e-05	54.3541
DBP	Atrial Fibrillation	rs35927325	T	C	0.02221	0.00364	1.01e-09	-0.009	0.0132	0.4938	4.972e-05	37.6535
DBP	Atrial Fibrillation	rs360153	T	C	-0.02198	0.00175	4.369e-36	-0.0005	0.0072	0.9497	0.000209583	158.745
DBP	Atrial Fibrillation	rs36169093	A	G	0.01231	0.00179	5.563e-12	0.0042	0.0073	0.5679	6.69941e-05	50.7362
DBP	Atrial Fibrillation	rs3735533	T	C	-0.0487	0.00331	6.322e-49	-0.0418	0.0125	0.0008262	0.000287609	217.861
DBP	Atrial Fibrillation	rs3743111	A	G	0.01517	0.00178	1.618e-17	0.0107	0.0074	0.1508	9.70437e-05	73.4957
DBP	Atrial Fibrillation	rs3743369	A	G	0.0104	0.00179	6.819e-09	0.0004	0.0074	0.9543	4.50661e-05	34.1289
DBP	Atrial Fibrillation	rs3772219	A	C	0.01754	0.00185	2.938e-21	0.0006	0.0076	0.9391	0.00011946	90.4749
DBP	Atrial Fibrillation	rs3774702	A	G	0.0147	0.00228	1.175e-10	-0.0093	0.0094	0.3207	5.55779e-05	42.09
DBP	Atrial Fibrillation	rs3776299	A	G	0.01266	0.00175	5.064e-13	0.0289	0.0074	9.252e-05	7.10589e-05	53.8148
DBP	Atrial Fibrillation	rs3785837	A	G	0.01453	0.00213	9.568e-12	0.0168	0.0086	0.05205	6.73805e-05	51.0289
DBP	Atrial Fibrillation	rs3798293	A	G	-0.01328	0.0021	2.695e-10	0.0037	0.0088	0.6735	5.33168e-05	40.3776
DBP	Atrial Fibrillation	rs3802230	A	C	-0.01605	0.00174	2.752e-20	-0.0013	0.0072	0.8516	0.000113383	85.8719
DBP	Atrial Fibrillation	rs3807101	T	C	-0.01743	0.00265	4.57e-11	-0.005	0.0108	0.6436	5.78561e-05	43.8154
DBP	Atrial Fibrillation	rs3861113	A	C	0.02126	0.00322	3.949e-11	-0.0063	0.0127	0.6189	5.90417e-05	44.7133
DBP	Atrial Fibrillation	rs387865	T	C	-0.01059	0.00191	3.166e-08	-0.0274	0.0078	0.000453	4.22907e-05	32.0269
DBP	Atrial Fibrillation	rs3916033	T	C	-0.01233	0.00185	2.415e-11	-0.0204	0.0075	0.006588	6.57511e-05	49.7948
DBP	Atrial Fibrillation	rs3918226	T	C	0.06117	0.00329	5.307e-77	0.0175	0.0143	0.2207	0.000494218	374.443
DBP	Atrial Fibrillation	rs3943093	T	C	0.02477	0.00184	3.945e-41	-0.0007	0.0077	0.9286	0.000240437	182.12
DBP	Atrial Fibrillation	rs4074812	A	G	-0.01336	0.00175	2.07e-14	-0.0358	0.0072	6.75e-07	7.80425e-05	59.1041
DBP	Atrial Fibrillation	rs4077158	T	C	-0.01832	0.00173	3.089e-26	-0.0122	0.0072	0.09018	0.000148366	112.37
DBP	Atrial Fibrillation	rs4141663	T	C	-0.01496	0.00175	1.407e-17	-0.0173	0.0072	0.01644	9.72849e-05	73.6784
DBP	Atrial Fibrillation	rs4245930	A	G	-0.01219	0.0018	1.137e-11	-0.0141	0.0073	0.05459	6.10463e-05	46.2316
DBP	Atrial Fibrillation	rs4362428	A	C	-0.01127	0.00176	1.452e-10	-0.0023	0.0074	0.7605	5.42831e-05	41.1093
DBP	Atrial Fibrillation	rs440454	A	G	-0.02602	0.00192	7.523e-42	0.0323	0.0078	3.297e-05	0.000253898	192.319
DBP	Atrial Fibrillation	rs4424827	T	C	-0.00981	0.00175	2.111e-08	0.0093	0.0074	0.2087	4.1851e-05	31.694
DBP	Atrial Fibrillation	rs4507125	A	C	-0.01244	0.00211	3.603e-09	-0.0061	0.0085	0.4782	4.61499e-05	34.9497
DBP	Atrial Fibrillation	rs45474499	T	C	0.03562	0.00415	8.5e-18	-0.0128	0.0179	0.4752	9.89931e-05	74.9723
DBP	Atrial Fibrillation	rs4556017	T	C	-0.01601	0.00247	9.665e-11	0.022	0.0108	0.04182	5.73942e-05	43.4656
DBP	Atrial Fibrillation	rs4615669	A	G	-0.0114	0.00174	6.095e-11	-0.0088	0.0072	0.2198	5.7e-05	43.167
DBP	Atrial Fibrillation	rs4645335	A	G	0.01142	0.00185	7.036e-10	-0.0082	0.0075	0.2749	5.19124e-05	39.3139
DBP	Atrial Fibrillation	rs4651224	T	C	0.01102	0.00175	3.388e-10	-0.0007	0.0072	0.9205	5.38769e-05	40.8018
DBP	Atrial Fibrillation	rs4675682	T	C	-0.01409	0.00173	4.489e-16	0.005	0.0072	0.4906	8.86017e-05	67.1016
DBP	Atrial Fibrillation	rs4704514	T	C	0.01087	0.00193	1.713e-08	0.0133	0.008	0.0958	4.26823e-05	32.3235
DBP	Atrial Fibrillation	rs4743021	T	C	-0.0108	0.00194	2.413e-08	0.0035	0.0079	0.6534	4.44624e-05	33.6716
DBP	Atrial Fibrillation	rs4873492	T	C	0.01401	0.00231	1.282e-09	-0.0144	0.0092	0.1176	4.95828e-05	37.5496
DBP	Atrial Fibrillation	rs488834	T	C	-0.01931	0.00208	1.941e-20	-0.0285	0.0085	0.0008127	0.000119766	90.7061
DBP	Atrial Fibrillation	rs4890499	A	G	0.01131	0.00199	1.328e-08	-0.0093	0.008	0.2451	4.30418e-05	32.5958
DBP	Atrial Fibrillation	rs4891258	A	G	-0.01159	0.00187	5.717e-10	0.0039	0.0078	0.6186	5.15091e-05	39.0085
DBP	Atrial Fibrillation	rs4903064	T	C	0.01543	0.00206	7.843e-14	0.0419	0.0084	6.17e-07	7.56764e-05	57.312
DBP	Atrial Fibrillation	rs4926901	A	G	0.00984	0.0018	4.819e-08	-0.0031	0.0074	0.6727	3.98921e-05	30.2104
DBP	Atrial Fibrillation	rs4926923	T	C	0.01918	0.00308	4.749e-10	-0.0152	0.0125	0.2237	5.28926e-05	40.0562
DBP	Atrial Fibrillation	rs4932373	A	C	-0.03664	0.00189	7.709e-84	-0.0114	0.008	0.1529	0.000520833	394.619
DBP	Atrial Fibrillation	rs4936099	A	C	0.01745	0.00178	1.163e-22	0.004	0.0076	0.599	0.000130117	98.5467
DBP	Atrial Fibrillation	rs4948643	T	C	0.01591	0.00194	2.263e-16	0.0139	0.0078	0.07548	9.10503e-05	68.9562
DBP	Atrial Fibrillation	rs4952668	A	G	-0.0192	0.0018	1.129e-26	-0.0022	0.0074	0.7646	0.000153654	116.376
DBP	Atrial Fibrillation	rs4954192	T	C	-0.01225	0.00179	8.146e-12	-0.007	0.0076	0.3554	6.38436e-05	48.3501
DBP	Atrial Fibrillation	rs504217	T	C	0.02745	0.00335	2.506e-16	-0.013	0.0127	0.3076	9.0476e-05	68.5212
DBP	Atrial Fibrillation	rs504691	A	C	-0.01177	0.00177	3.138e-11	-0.0139	0.0072	0.05463	5.95158e-05	45.0724
DBP	Atrial Fibrillation	rs507666	A	G	-0.02854	0.00223	2.267e-37	0.0277	0.0089	0.001806	0.000220177	166.771
DBP	Atrial Fibrillation	rs509067	T	C	-0.01436	0.00175	2.648e-16	-0.0113	0.0072	0.1188	8.93628e-05	67.6781
DBP	Atrial Fibrillation	rs521033	A	G	-0.01802	0.00253	1.097e-12	-0.0154	0.0109	0.1585	6.79015e-05	51.4235
DBP	Atrial Fibrillation	rs544012	T	G	0.01143	0.00201	1.375e-08	0.0132	0.0082	0.1092	4.53332e-05	34.3312
DBP	Atrial Fibrillation	rs55684003	A	G	0.0122	0.00189	1.014e-10	0.0029	0.0081	0.7227	5.54335e-05	41.9806
DBP	Atrial Fibrillation	rs55770741	T	C	-0.01281	0.00175	2.202e-13	-0.0186	0.0072	0.009675	7.16035e-05	54.2273
DBP	Atrial Fibrillation	rs55857306	A	G	-0.05224	0.00235	5.05e-109	0.033	0.0098	0.0007565	0.000655279	496.55
DBP	Atrial Fibrillation	rs55868524	A	G	0.01443	0.00178	5.543e-16	-0.0026	0.0073	0.7254	8.81097e-05	66.729
DBP	Atrial Fibrillation	rs55938136	A	G	0.01408	0.00225	4.213e-10	-0.0409	0.0096	1.853e-05	5.93154e-05	44.9206
DBP	Atrial Fibrillation	rs55944332	A	G	-0.02365	0.00204	3.27e-31	0.0089	0.0085	0.298	0.00017951	135.962
DBP	Atrial Fibrillation	rs55993676	T	G	-0.02097	0.00191	3.819e-28	-0.0367	0.0081	5.491e-06	0.000160541	121.593
DBP	Atrial Fibrillation	rs56256111	A	G	0.01926	0.00263	2.599e-13	-0.0236	0.0114	0.03868	8.08208e-05	61.2083
DBP	Atrial Fibrillation	rs56345595	A	G	0.01329	0.00177	5.196e-14	-0.0192	0.0072	0.00795	7.56186e-05	57.2683
DBP	Atrial Fibrillation	rs569550	T	G	-0.02688	0.00181	1.225e-49	-0.0245	0.0075	0.001029	0.00030777	233.138
DBP	Atrial Fibrillation	rs5753630	A	G	0.0107	0.00175	8.758e-10	-0.0067	0.0074	0.3666	4.96126e-05	37.5721
DBP	Atrial Fibrillation	rs57708073	A	G	0.01907	0.00214	4.726e-19	0.0192	0.0087	0.02635	0.000123765	93.7353
DBP	Atrial Fibrillation	rs58693787	A	G	0.01584	0.00202	3.816e-15	0.0068	0.0081	0.4002	8.20032e-05	62.1039
DBP	Atrial Fibrillation	rs5992929	T	C	0.01684	0.00193	3.071e-18	-0.008	0.0083	0.3303	0.00010207	77.3026
DBP	Atrial Fibrillation	rs6031431	A	G	-0.01153	0.00175	4.941e-11	-0.0275	0.0073	0.000155	5.88377e-05	44.5588
DBP	Atrial Fibrillation	rs604723	T	C	-0.03848	0.00194	2.324e-87	-0.0088	0.0079	0.2661	0.000526377	398.821
DBP	Atrial Fibrillation	rs6078393	T	G	0.01205	0.00176	7.657e-12	-0.0001	0.0074	0.9856	6.24736e-05	47.3125
DBP	Atrial Fibrillation	rs6081555	T	G	-0.01015	0.00183	3.055e-08	-0.0018	0.0077	0.8195	4.13509e-05	31.3152
DBP	Atrial Fibrillation	rs6108168	A	C	-0.01901	0.00199	1.103e-21	-0.0059	0.0081	0.4693	0.000121449	91.9814
DBP	Atrial Fibrillation	rs61789369	A	G	-0.03039	0.00436	3.065e-12	-0.0393	0.018	0.02949	6.73094e-05	50.9751
DBP	Atrial Fibrillation	rs61917655	T	C	0.02246	0.00297	3.716e-14	0.0129	0.0125	0.3016	8.00521e-05	60.6262
DBP	Atrial Fibrillation	rs61948065	A	C	-0.01737	0.0027	1.165e-10	-0.0031	0.011	0.7785	5.67176e-05	42.9532
DBP	Atrial Fibrillation	rs62030049	A	G	0.01336	0.00209	1.549e-10	0.0187	0.0089	0.03484	5.72604e-05	43.3642
DBP	Atrial Fibrillation	rs62064603	T	C	-0.01335	0.00229	5.518e-09	0.0263	0.0098	0.00747	4.67532e-05	35.4066
DBP	Atrial Fibrillation	rs62155750	A	G	-0.02177	0.00196	8.267e-29	-0.0027	0.0083	0.7405	0.000177794	134.663
DBP	Atrial Fibrillation	rs62158170	A	G	0.01645	0.00211	6.633e-15	-0.0047	0.0089	0.5977	8.2048e-05	62.1378
DBP	Atrial Fibrillation	rs62234672	A	C	0.01248	0.00229	4.923e-08	-0.0001	0.009	0.9902	3.9974e-05	30.2725
DBP	Atrial Fibrillation	rs62294352	T	C	-0.01605	0.00223	6.07e-13	0.0059	0.0092	0.5235	7.73804e-05	58.6026
DBP	Atrial Fibrillation	rs62301873	A	G	-0.01734	0.00284	1.063e-09	0.0028	0.0114	0.8042	5.03854e-05	38.1574
DBP	Atrial Fibrillation	rs62380354	A	C	0.01825	0.00291	3.681e-10	0.0153	0.0128	0.2313	5.74831e-05	43.5329
DBP	Atrial Fibrillation	rs62413546	T	C	-0.01877	0.0032	4.583e-09	-0.0091	0.0136	0.5036	4.82749e-05	36.5591
DBP	Atrial Fibrillation	rs62434124	T	C	-0.04853	0.00338	7.834e-47	-0.0103	0.0136	0.4488	0.00027304	206.822
DBP	Atrial Fibrillation	rs62503324	T	C	0.02033	0.00204	2.11e-23	-0.0128	0.0081	0.1146	0.000133779	101.321
DBP	Atrial Fibrillation	rs6271	T	C	-0.04313	0.00352	1.718e-34	0.0141	0.0158	0.3739	0.000221398	167.696
DBP	Atrial Fibrillation	rs636202	T	C	0.01023	0.00174	4.399e-09	-0.0045	0.0072	0.5366	4.66412e-05	35.3218
DBP	Atrial Fibrillation	rs6442105	A	G	-0.02485	0.00185	3.095e-41	0.0013	0.0077	0.8675	0.000240902	182.472
DBP	Atrial Fibrillation	rs6464165	T	C	-0.0217	0.00195	7.34e-29	-0.0041	0.0083	0.622	0.000168463	127.594
DBP	Atrial Fibrillation	rs6487076	A	G	0.0174	0.00209	8.685e-17	-0.0138	0.0087	0.1116	9.31613e-05	70.5551
DBP	Atrial Fibrillation	rs6504163	T	C	-0.01842	0.00183	6.302e-24	-0.0054	0.0075	0.4674	0.000140072	106.088
DBP	Atrial Fibrillation	rs6546810	T	C	-0.012	0.00181	3.162e-11	-0.0065	0.0074	0.3807	5.84509e-05	44.2659
DBP	Atrial Fibrillation	rs6556384	A	C	-0.0152	0.00221	5.907e-12	-0.0208	0.0087	0.01638	6.29325e-05	47.6601
DBP	Atrial Fibrillation	rs6580970	T	C	-0.01661	0.00191	4.028e-18	-0.0115	0.0078	0.1389	0.000103002	78.0086
DBP	Atrial Fibrillation	rs6581101	A	C	-0.01261	0.00179	2.048e-12	-0.043	0.0073	4.389e-09	6.77317e-05	51.2949
DBP	Atrial Fibrillation	rs6602177	T	C	-0.01203	0.00207	6.521e-09	-0.0015	0.0087	0.8648	5.342e-05	40.4557
DBP	Atrial Fibrillation	rs66682451	A	G	0.01348	0.00194	3.436e-12	0.0097	0.0079	0.2179	6.41107e-05	48.5524
DBP	Atrial Fibrillation	rs6686889	T	C	0.01918	0.00199	6.945e-22	0.0092	0.008	0.2499	0.000124651	94.4067
DBP	Atrial Fibrillation	rs66887589	T	C	-0.0161	0.00174	1.834e-20	0.0027	0.0071	0.7045	0.000114519	86.732
DBP	Atrial Fibrillation	rs6715901	A	G	-0.01377	0.00174	2.76e-15	0.038	0.0073	2.079e-07	8.48264e-05	64.2422
DBP	Atrial Fibrillation	rs6735275	T	C	0.01225	0.00194	2.619e-10	-0.0061	0.0081	0.4557	5.29031e-05	40.0642
DBP	Atrial Fibrillation	rs6763931	A	G	0.01383	0.00173	1.481e-15	0.0273	0.0071	0.000126	8.43901e-05	63.9118
DBP	Atrial Fibrillation	rs6777317	A	G	0.01249	0.00195	1.505e-10	0.0092	0.008	0.2488	5.70288e-05	43.1888
DBP	Atrial Fibrillation	rs6779368	A	G	-0.01791	0.00184	2.28e-22	-0.0034	0.0075	0.651	0.000128139	97.0483
DBP	Atrial Fibrillation	rs6795735	T	C	-0.01438	0.00176	3.054e-16	-0.005	0.0074	0.4963	8.93186e-05	67.6446
DBP	Atrial Fibrillation	rs68085857	T	C	0.0191	0.00205	9.825e-21	-0.0092	0.0084	0.2713	0.000116397	88.1547
DBP	Atrial Fibrillation	rs682681	T	C	-0.01454	0.00185	4.473e-15	-0.0201	0.008	0.01188	8.39312e-05	63.5642
DBP	Atrial Fibrillation	rs6875967	A	G	0.01344	0.00181	1.214e-13	0.0186	0.0074	0.01212	7.34578e-05	55.6317
DBP	Atrial Fibrillation	rs6905288	A	G	0.01759	0.00179	7.791e-23	-0.0119	0.0074	0.1081	0.000134036	101.515
DBP	Atrial Fibrillation	rs6934891	A	G	0.01275	0.00177	5.214e-13	0.0045	0.0074	0.541	7.01724e-05	53.1434
DBP	Atrial Fibrillation	rs693974	T	C	-0.01847	0.00177	1.758e-25	-0.0118	0.0073	0.1085	0.000144801	109.67
DBP	Atrial Fibrillation	rs6983239	T	G	0.01159	0.00211	3.706e-08	-0.0184	0.0086	0.03219	4.07765e-05	30.8802
DBP	Atrial Fibrillation	rs699	A	G	-0.02359	0.00177	1.301e-40	-0.0081	0.0073	0.2711	0.000240015	181.801
DBP	Atrial Fibrillation	rs7012891	T	C	-0.01391	0.00205	1.195e-11	0.0016	0.0085	0.8469	6.24231e-05	47.2743
DBP	Atrial Fibrillation	rs7106104	T	C	-0.01186	0.00193	7.721e-10	0.0091	0.008	0.2565	5.04825e-05	38.231
DBP	Atrial Fibrillation	rs710698	A	G	0.01059	0.00176	1.885e-09	0.0108	0.0072	0.1378	4.8389e-05	36.6455
DBP	Atrial Fibrillation	rs7115331	T	G	-0.01266	0.00192	3.915e-11	-0.0121	0.0082	0.1391	5.79088e-05	43.8553
DBP	Atrial Fibrillation	rs7132012	A	G	0.01563	0.00185	3.166e-17	0.001	0.0078	0.8949	9.53546e-05	72.2164
DBP	Atrial Fibrillation	rs7134440	T	C	0.02278	0.00323	1.751e-12	-0.0019	0.0136	0.8912	6.91663e-05	52.3814
DBP	Atrial Fibrillation	rs7137828	T	C	-0.05027	0.00176	4.8e-180	-0.0076	0.0075	0.3144	0.00111672	846.604
DBP	Atrial Fibrillation	rs7155504	T	C	0.02286	0.00317	5.162e-13	0.0303	0.0143	0.03452	7.1737e-05	54.3284
DBP	Atrial Fibrillation	rs7169864	T	C	-0.01132	0.00205	3.403e-08	-0.003	0.0083	0.7196	4.0569e-05	30.723
DBP	Atrial Fibrillation	rs7192407	T	C	0.01019	0.00174	4.534e-09	0.0053	0.0071	0.4559	4.57862e-05	34.6743
DBP	Atrial Fibrillation	rs7217916	A	G	0.01111	0.00179	5.633e-10	0.0202	0.0073	0.00583	5.20765e-05	39.4382
DBP	Atrial Fibrillation	rs7227492	T	C	0.0181	0.00227	1.425e-15	0.0111	0.0092	0.2247	8.60026e-05	65.133
DBP	Atrial Fibrillation	rs722783	A	G	-0.02093	0.00208	9.027e-24	-0.008	0.009	0.3706	0.000134158	101.608
DBP	Atrial Fibrillation	rs7235890	T	G	-0.01692	0.00288	4.121e-09	0.002	0.0125	0.871	4.70098e-05	35.6009
DBP	Atrial Fibrillation	rs7257694	T	C	0.01837	0.00178	6.279e-25	0.002	0.0076	0.7909	0.00014385	108.949
DBP	Atrial Fibrillation	rs7258382	T	C	0.02624	0.00248	3.027e-26	0.0174	0.0109	0.1094	0.000160798	121.788
DBP	Atrial Fibrillation	rs7265695	T	C	0.01967	0.00219	2.482e-19	0.0081	0.0088	0.3566	0.000107628	81.5124
DBP	Atrial Fibrillation	rs72683923	T	C	0.05325	0.00635	5.023e-17	-0.0736	0.0323	0.02249	0.000101847	77.1335
DBP	Atrial Fibrillation	rs72719149	T	C	-0.01279	0.00186	6.342e-12	-0.0061	0.0078	0.4328	6.28627e-05	47.6072
DBP	Atrial Fibrillation	rs7278003	T	C	-0.01293	0.00176	1.78e-13	-0.0055	0.0073	0.4553	7.19603e-05	54.4975
DBP	Atrial Fibrillation	rs72831343	T	G	0.04936	0.00248	4.769e-88	0.0028	0.0108	0.7976	0.000527734	399.85
DBP	Atrial Fibrillation	rs72842207	T	C	-0.02112	0.00211	1.1e-23	0.003	0.0091	0.744	0.000133081	100.792
DBP	Atrial Fibrillation	rs72976750	T	C	-0.01718	0.00251	7.367e-12	0.0101	0.0101	0.3207	6.30272e-05	47.7318
DBP	Atrial Fibrillation	rs72999033	T	C	0.02793	0.00358	5.947e-15	0.0001	0.0157	0.9937	8.38992e-05	63.5399
DBP	Atrial Fibrillation	rs7299936	A	G	0.01759	0.00175	1.11e-23	0.0173	0.0072	0.01686	0.000134484	101.855
DBP	Atrial Fibrillation	rs73033340	A	G	0.05312	0.00525	5.06e-24	-0.0056	0.0241	0.8156	0.000160413	121.496
DBP	Atrial Fibrillation	rs73046792	A	G	-0.01518	0.00245	5.872e-10	-0.0028	0.0106	0.7884	5.4255e-05	41.0881
DBP	Atrial Fibrillation	rs7321688	A	C	0.01507	0.00205	1.985e-13	-0.0063	0.0084	0.4548	7.17346e-05	54.3266
DBP	Atrial Fibrillation	rs73504817	T	C	0.01773	0.00191	1.745e-20	0.0038	0.0081	0.6383	0.000114237	86.5188
DBP	Atrial Fibrillation	rs7350752	A	G	-0.01504	0.00268	1.966e-08	-0.0019	0.0121	0.8735	4.29968e-05	32.5617
DBP	Atrial Fibrillation	rs7427249	A	G	-0.01098	0.00176	4.336e-10	-0.0256	0.0073	0.0004426	5.20976e-05	39.4541
DBP	Atrial Fibrillation	rs74439044	T	C	-0.03496	0.00294	1.382e-32	-0.0173	0.0116	0.1352	0.000189906	143.838
DBP	Atrial Fibrillation	rs751984	T	C	0.03937	0.00275	1.378e-46	0.0101	0.0105	0.332	0.000282356	213.881
DBP	Atrial Fibrillation	rs7524019	T	C	0.01036	0.00174	2.6e-09	0.0107	0.0074	0.1481	4.77562e-05	36.1662
DBP	Atrial Fibrillation	rs75507123	T	G	-0.01434	0.00261	3.942e-08	-0.0023	0.0111	0.8349	4.05511e-05	30.7095
DBP	Atrial Fibrillation	rs75511781	A	G	-0.03721	0.0047	2.452e-15	0.0274	0.0213	0.1981	9.67774e-05	73.294
DBP	Atrial Fibrillation	rs7572130	A	G	-0.01796	0.00287	4.12e-10	-0.0116	0.0108	0.2849	5.28057e-05	39.9904
DBP	Atrial Fibrillation	rs7576060	T	C	-0.01017	0.00181	2.052e-08	-0.0077	0.0076	0.3146	4.20825e-05	31.8693
DBP	Atrial Fibrillation	rs7592578	T	G	-0.01998	0.00224	4.707e-19	0.0073	0.0091	0.4215	0.000110341	83.5675
DBP	Atrial Fibrillation	rs7623706	A	G	0.00975	0.00176	2.835e-08	-0.0042	0.0075	0.5772	4.13779e-05	31.3357
DBP	Atrial Fibrillation	rs76326501	A	C	0.03618	0.00305	2.174e-32	0.0135	0.0135	0.3194	0.000193093	146.253
DBP	Atrial Fibrillation	rs76452347	T	C	-0.02246	0.00229	9.371e-23	-0.0033	0.0097	0.7312	0.000145549	110.236
DBP	Atrial Fibrillation	rs76785130	A	G	-0.04285	0.00662	9.364e-11	-0.0117	0.031	0.7049	6.13119e-05	46.4327
DBP	Atrial Fibrillation	rs76954792	T	C	0.01213	0.00208	5.059e-09	-0.0087	0.0088	0.3217	4.63436e-05	35.0964
DBP	Atrial Fibrillation	rs7767235	A	C	-0.01181	0.00182	7.949e-11	0.003	0.0077	0.6939	5.62075e-05	42.5668
DBP	Atrial Fibrillation	rs7788746	T	G	-0.01644	0.00183	3.193e-19	0.0013	0.0075	0.8609	0.000107382	81.3261
DBP	Atrial Fibrillation	rs77924615	A	G	-0.03163	0.00224	3.724e-45	-0.0136	0.0092	0.1375	0.00028166	213.354
DBP	Atrial Fibrillation	rs7800558	T	C	0.0096	0.00175	4.459e-08	0.0118	0.0074	0.1076	4.02285e-05	30.4651
DBP	Atrial Fibrillation	rs78151625	T	C	-0.01869	0.00233	1.039e-15	-0.0026	0.0095	0.7814	8.56461e-05	64.863
DBP	Atrial Fibrillation	rs78256308	T	G	0.04113	0.00657	3.732e-10	-0.1492	0.0281	1.093e-07	5.56647e-05	42.1557
DBP	Atrial Fibrillation	rs786921	A	G	-0.01145	0.00176	8.628e-11	-0.0003	0.0072	0.9679	5.6703e-05	42.942
DBP	Atrial Fibrillation	rs78809139	A	G	-0.02281	0.00288	2.582e-15	-0.0227	0.0125	0.07031	8.36447e-05	63.3472
DBP	Atrial Fibrillation	rs78909293	T	C	0.0321	0.00429	7.306e-14	-0.0052	0.0183	0.7765	7.74198e-05	58.6325
DBP	Atrial Fibrillation	rs79208229	T	G	0.02128	0.00326	6.528e-11	-0.0123	0.0143	0.3899	6.16996e-05	46.7263
DBP	Atrial Fibrillation	rs7926335	T	C	0.01804	0.00195	2.046e-20	0.0032	0.008	0.6921	0.000113664	86.0844
DBP	Atrial Fibrillation	rs79286081	A	G	-0.01631	0.00299	4.83e-08	0.0148	0.0129	0.2517	4.22823e-05	32.0206
DBP	Atrial Fibrillation	rs7933758	T	C	-0.01138	0.00191	2.58e-09	-0.0191	0.0083	0.02042	4.88152e-05	36.9683
DBP	Atrial Fibrillation	rs7959649	T	C	0.01166	0.00202	8.143e-09	0.0098	0.0082	0.2312	4.44187e-05	33.6386
DBP	Atrial Fibrillation	rs7967705	T	C	0.02694	0.00178	1.54e-51	0.0046	0.0076	0.5449	0.00030518	231.175
DBP	Atrial Fibrillation	rs79889784	T	G	-0.03941	0.00717	3.862e-08	-0.0349	0.0339	0.3029	4.69722e-05	35.5724
DBP	Atrial Fibrillation	rs7992292	A	G	0.01367	0.00231	3.187e-09	0.0046	0.0093	0.6179	4.77175e-05	36.1369
DBP	Atrial Fibrillation	rs80095680	A	G	-0.01566	0.00198	2.811e-15	-0.0178	0.0083	0.03127	8.46702e-05	64.1239
DBP	Atrial Fibrillation	rs8014182	T	C	-0.01942	0.00257	3.938e-14	0.0053	0.0108	0.6225	7.59998e-05	57.557
DBP	Atrial Fibrillation	rs8046697	T	C	-0.01289	0.00179	6.098e-13	-0.0069	0.0074	0.3477	7.14002e-05	54.0733
DBP	Atrial Fibrillation	rs8078510	A	G	-0.01277	0.00197	9.843e-11	0.01	0.0081	0.2154	5.71415e-05	43.2742
DBP	Atrial Fibrillation	rs824523	A	C	0.01226	0.00183	2.257e-11	-0.0016	0.0075	0.8289	5.99188e-05	45.3776
DBP	Atrial Fibrillation	rs881858	A	G	0.01553	0.00191	4.654e-16	-0.0033	0.0079	0.6792	9.05263e-05	68.5593
DBP	Atrial Fibrillation	rs882624	T	C	-0.01571	0.00185	2.334e-17	0.002	0.0079	0.7992	9.78398e-05	74.0987
DBP	Atrial Fibrillation	rs908951	T	C	-0.01983	0.00181	7.733e-28	-0.0157	0.0073	0.03295	0.000171674	130.026
DBP	Atrial Fibrillation	rs917522	T	C	0.01665	0.00273	1.038e-09	0.0021	0.0113	0.8511	4.98414e-05	37.7454
DBP	Atrial Fibrillation	rs9286351	A	G	-0.01412	0.00177	1.605e-15	-0.0077	0.0072	0.2835	8.60136e-05	65.1414
DBP	Atrial Fibrillation	rs9289557	T	C	-0.0119	0.00207	8.681e-09	0.0094	0.0089	0.2904	4.7807e-05	36.2046
DBP	Atrial Fibrillation	rs9326869	T	C	0.01096	0.002	3.986e-08	0.0248	0.0083	0.002671	3.9666e-05	30.0392
DBP	Atrial Fibrillation	rs9365555	A	G	0.01254	0.00187	1.964e-11	0.0146	0.0078	0.05977	6.12789e-05	46.4077
DBP	Atrial Fibrillation	rs9399137	T	C	0.01148	0.00197	5.831e-09	-0.0026	0.0081	0.7464	4.5254e-05	34.2712
DBP	Atrial Fibrillation	rs9406076	T	C	0.0101	0.00185	4.649e-08	0.0002	0.0077	0.9785	3.98346e-05	30.1669
DBP	Atrial Fibrillation	rs9419374	A	G	0.01164	0.00185	3.442e-10	0.0128	0.0077	0.09651	5.54734e-05	42.0108
DBP	Atrial Fibrillation	rs9478282	T	C	-0.01994	0.00279	8.704e-13	0.0135	0.011	0.2189	6.90004e-05	52.2558
DBP	Atrial Fibrillation	rs9508495	T	C	-0.01944	0.00204	1.341e-21	-0.0164	0.0082	0.0446	0.000122504	92.78
DBP	Atrial Fibrillation	rs9526707	A	G	-0.01217	0.00186	6.59e-11	-0.0159	0.008	0.04774	5.75145e-05	43.5567
DBP	Atrial Fibrillation	rs9563529	T	G	0.01222	0.00215	1.378e-08	0.0028	0.0085	0.7467	4.30736e-05	32.6199
DBP	Atrial Fibrillation	rs962369	T	C	0.01684	0.00189	6.023e-19	-0.0027	0.0081	0.7408	0.000106502	80.6594
DBP	Atrial Fibrillation	rs9791312	A	C	-0.01225	0.00184	2.893e-11	0.0099	0.0077	0.1946	6.06616e-05	45.9402
DBP	Atrial Fibrillation	rs9895032	T	C	0.01072	0.00176	1.198e-09	0.0031	0.0072	0.6688	5.10332e-05	38.6481
DBP	Atrial Fibrillation	rs9918907	A	G	-0.01188	0.0021	1.585e-08	-0.0088	0.0085	0.3006	4.26327e-05	32.2859
DBP	Atrial Fibrillation	rs9932220	A	G	-0.01591	0.0021	3.756e-14	-0.0041	0.0085	0.6315	7.64383e-05	57.8891
DBP	Atrial Fibrillation	rs9937801	T	C	0.01554	0.00174	4.81e-19	0.0052	0.0071	0.4693	0.000105813	80.1376

## Sheet: Table S3 - PP exposure
Table S3 - Pulse Pressure Instrument - Exposure
exposure	outcome	SNP	effect allele exposure	other allele exposure	beta exposure	se exposure	pval exposure	beta outcome	se outcome	pval outcome	variance	f
PP	Atrial Fibrillation	rs10052777	T	C	-0.02457	0.0021	1.703e-31	0.0133	0.0073	0.0663	0.000189246	140.908
PP	Atrial Fibrillation	rs10076730	T	C	0.02217	0.00211	8.019e-26	0.0075	0.0074	0.3109	0.000150383	111.968
PP	Atrial Fibrillation	rs10173771	T	C	-0.0155	0.00204	2.918e-14	0.0106	0.0071	0.1352	7.85614e-05	58.4885
PP	Atrial Fibrillation	rs10261098	T	C	0.0168	0.00285	3.954e-09	0.0094	0.0095	0.3218	4.7803e-05	35.588
PP	Atrial Fibrillation	rs10305838	T	C	-0.02542	0.00293	4.647e-18	-0.0124	0.0098	0.2053	0.000102233	76.1138
PP	Atrial Fibrillation	rs10433615	T	C	0.01655	0.0021	3.401e-15	0.0148	0.0073	0.04169	8.52839e-05	63.4939
PP	Atrial Fibrillation	rs1047922	T	C	-0.02121	0.00297	9.702e-13	0.0257	0.0113	0.02242	7.38773e-05	55.001
PP	Atrial Fibrillation	rs10497529	A	G	-0.04509	0.00575	4.674e-15	0.064	0.0214	0.00278	8.76276e-05	65.2388
PP	Atrial Fibrillation	rs1061651	T	C	0.01304	0.00239	4.948e-08	-0.0472	0.0083	1.077e-08	4.23778e-05	31.5489
PP	Atrial Fibrillation	rs10736585	T	C	0.01945	0.00217	2.822e-19	0.001	0.0075	0.8902	0.000109499	81.5237
PP	Atrial Fibrillation	rs10764283	T	C	0.01795	0.00207	3.667e-18	-0.0145	0.0071	0.04181	0.000102193	76.0836
PP	Atrial Fibrillation	rs10770612	A	G	0.03421	0.00259	5.788e-40	0.0174	0.0089	0.05148	0.000242209	180.353
PP	Atrial Fibrillation	rs10776752	T	G	0.03735	0.00392	1.508e-21	0.023	0.0125	0.06514	0.000127039	94.5847
PP	Atrial Fibrillation	rs10787515	T	C	-0.01354	0.00206	4.729e-11	-0.0127	0.0072	0.07487	5.9567e-05	44.3465
PP	Atrial Fibrillation	rs10885409	T	C	-0.01879	0.00205	5.169e-20	0.0134	0.0074	0.0701	0.000114827	85.4913
PP	Atrial Fibrillation	rs10887914	T	C	0.01461	0.00205	1.134e-12	0.0127	0.0074	0.08343	6.93988e-05	51.6665
PP	Atrial Fibrillation	rs10890706	T	C	-0.01622	0.00223	3.357e-13	-0.0197	0.0078	0.01139	7.35205e-05	54.7354
PP	Atrial Fibrillation	rs10895265	T	C	-0.01296	0.0022	3.698e-09	0.0147	0.0075	0.05181	4.75538e-05	35.4025
PP	Atrial Fibrillation	rs10914057	T	C	0.01155	0.00209	3.494e-08	0.0057	0.0074	0.4389	4.19449e-05	31.2266
PP	Atrial Fibrillation	rs1091811	A	G	-0.01745	0.00275	2.275e-10	-0.0118	0.0095	0.2141	5.5607e-05	41.3982
PP	Atrial Fibrillation	rs10988442	A	G	0.01809	0.00212	1.384e-17	-0.0189	0.0074	0.0101	9.99715e-05	74.4298
PP	Atrial Fibrillation	rs11031051	A	C	-0.0172	0.00222	1.036e-14	-0.0242	0.0076	0.001436	8.26045e-05	61.4988
PP	Atrial Fibrillation	rs11037808	T	C	0.01366	0.00224	9.918e-10	-0.0047	0.0077	0.5366	5.12495e-05	38.154
PP	Atrial Fibrillation	rs11052722	A	G	0.01127	0.00206	4.727e-08	0.0189	0.0074	0.01047	4.12372e-05	30.6997
PP	Atrial Fibrillation	rs11065861	A	G	0.01684	0.00249	1.371e-11	0.0016	0.0088	0.8579	6.24149e-05	46.4668
PP	Atrial Fibrillation	rs11100902	A	G	0.01572	0.00207	3.212e-14	-0.0037	0.0073	0.6088	8.07875e-05	60.146
PP	Atrial Fibrillation	rs111478946	A	G	-0.04623	0.00276	8.216e-63	-0.0235	0.0095	0.01325	0.00038217	284.61
PP	Atrial Fibrillation	rs11154027	T	C	0.01439	0.00208	4.474e-12	0.017	0.0072	0.01893	6.69104e-05	49.8138
PP	Atrial Fibrillation	rs11187998	A	G	-0.01403	0.00206	1.055e-11	0.0078	0.0071	0.2749	6.30981e-05	46.9755
PP	Atrial Fibrillation	rs11190709	A	G	0.0337	0.00328	8.407e-25	-0.0022	0.0121	0.8559	0.000145308	108.188
PP	Atrial Fibrillation	rs112005532	T	C	-0.04967	0.00574	4.699e-18	-0.033	0.023	0.1519	0.000116886	87.0241
PP	Atrial Fibrillation	rs1124000	A	G	0.01237	0.0022	1.922e-08	0.0117	0.0075	0.1191	4.34209e-05	32.3255
PP	Atrial Fibrillation	rs11248862	A	G	0.02282	0.00315	4.679e-13	-0.0035	0.0117	0.7636	7.30941e-05	54.4179
PP	Atrial Fibrillation	rs112576472	A	G	-0.01623	0.0028	6.473e-09	-0.0018	0.01	0.857	4.91163e-05	36.5657
PP	Atrial Fibrillation	rs11257655	T	C	0.0139	0.00252	3.665e-08	-0.0062	0.0085	0.4686	4.1666e-05	31.019
PP	Atrial Fibrillation	rs112913898	A	G	-0.05815	0.00376	5.676e-54	0.0396	0.0121	0.001002	0.000328628	244.723
PP	Atrial Fibrillation	rs1133400	A	G	-0.01609	0.00255	2.956e-10	0.0016	0.0088	0.8584	5.61027e-05	41.7672
PP	Atrial Fibrillation	rs114697502	T	C	-0.03813	0.00378	5.831e-24	-0.0255	0.0142	0.07308	0.000138262	102.941
PP	Atrial Fibrillation	rs11580654	A	G	-0.02087	0.0035	2.558e-09	-0.0107	0.0123	0.3827	4.88351e-05	36.3564
PP	Atrial Fibrillation	rs11603014	A	G	0.01733	0.00258	1.891e-11	-0.0196	0.009	0.02975	6.18551e-05	46.05
PP	Atrial Fibrillation	rs11607056	T	C	-0.01829	0.00218	4.771e-17	0.0054	0.0077	0.4891	9.57402e-05	71.2793
PP	Atrial Fibrillation	rs11609905	T	C	-0.01817	0.00229	2.273e-15	-0.0083	0.0082	0.313	8.51047e-05	63.3604
PP	Atrial Fibrillation	rs11629850	A	G	0.01177	0.00205	9.651e-09	-0.0139	0.0071	0.05135	4.47227e-05	33.2947
PP	Atrial Fibrillation	rs11685352	A	G	-0.01715	0.00264	8.804e-11	0.0119	0.0093	0.2017	5.8147e-05	43.2892
PP	Atrial Fibrillation	rs11689667	T	C	0.02029	0.00206	7.363e-23	0.0156	0.0072	0.03104	0.000134006	99.7719
PP	Atrial Fibrillation	rs11690961	A	C	0.03036	0.00319	1.927e-21	0.0108	0.012	0.3686	0.00012388	92.2324
PP	Atrial Fibrillation	rs11712577	A	C	-0.01207	0.00214	1.578e-08	-0.0077	0.0074	0.2965	4.353e-05	32.4067
PP	Atrial Fibrillation	rs11730129	T	C	-0.01608	0.00249	9.978e-11	0.0099	0.0084	0.2422	5.73334e-05	42.6835
PP	Atrial Fibrillation	rs117557920	A	G	0.02363	0.00275	8.985e-18	0.0157	0.0101	0.1199	0.000111656	83.1303
PP	Atrial Fibrillation	rs11872627	T	C	-0.02532	0.00298	1.769e-17	-0.0148	0.0107	0.1672	9.88176e-05	73.5706
PP	Atrial Fibrillation	rs11874246	T	C	0.01574	0.00224	1.933e-12	-0.0013	0.0077	0.8701	6.65634e-05	49.5555
PP	Atrial Fibrillation	rs11977526	A	G	-0.04308	0.00211	1.75e-92	-0.0235	0.0074	0.001374	0.000580139	432.127
PP	Atrial Fibrillation	rs11988241	T	C	-0.01323	0.00236	2.019e-08	0.009	0.0081	0.268	4.33528e-05	32.2748
PP	Atrial Fibrillation	rs1198982	A	G	-0.01242	0.00211	3.932e-09	-0.0054	0.0074	0.4679	4.77624e-05	35.5577
PP	Atrial Fibrillation	rs12032588	T	G	-0.01294	0.00208	5.122e-10	0.0117	0.0074	0.1148	5.28227e-05	39.3252
PP	Atrial Fibrillation	rs12045477	T	C	-0.0176	0.00228	1.163e-14	-0.0093	0.008	0.2433	8.274e-05	61.5997
PP	Atrial Fibrillation	rs12052878	A	G	-0.01497	0.0022	1.109e-11	0.0046	0.0076	0.542	6.36825e-05	47.4106
PP	Atrial Fibrillation	rs12138150	T	C	-0.01954	0.00208	5.664e-21	-0.0011	0.0075	0.8792	0.000120013	89.3529
PP	Atrial Fibrillation	rs12149704	A	G	0.07476	0.00466	5.455e-58	0.0065	0.0177	0.7138	0.000413556	307.993
PP	Atrial Fibrillation	rs12153395	A	G	-0.02134	0.0033	9.999e-11	-0.0167	0.0123	0.1741	5.97259e-05	44.4647
PP	Atrial Fibrillation	rs12172847	A	G	-0.01278	0.00218	4.675e-09	-0.0027	0.0076	0.7173	4.62555e-05	34.4359
PP	Atrial Fibrillation	rs12195276	T	C	-0.01819	0.00231	3.487e-15	-0.0131	0.0079	0.09701	8.59087e-05	63.959
PP	Atrial Fibrillation	rs12201429	T	C	0.03763	0.00298	1.498e-36	0.0152	0.0104	0.1442	0.000219468	163.416
PP	Atrial Fibrillation	rs12216497	T	C	0.01307	0.00206	2.251e-10	0.0129	0.0072	0.0708	5.49963e-05	40.9435
PP	Atrial Fibrillation	rs12264186	T	C	0.01972	0.00263	6.895e-14	0.0228	0.0096	0.01751	7.71545e-05	57.441
PP	Atrial Fibrillation	rs1229984	T	C	-0.05111	0.00607	3.566e-17	-0.0233	0.0188	0.2156	0.000107648	80.1455
PP	Atrial Fibrillation	rs12476956	T	C	0.01307	0.00211	6.154e-10	0.0019	0.0074	0.8023	5.55024e-05	41.3203
PP	Atrial Fibrillation	rs12536419	A	C	-0.06985	0.00285	6.35e-133	-0.0244	0.01	0.01465	0.000842741	627.896
PP	Atrial Fibrillation	rs12603813	T	C	-0.02683	0.00237	8.308e-30	0.012	0.0083	0.1472	0.000174323	129.795
PP	Atrial Fibrillation	rs12627651	A	G	0.0134	0.00232	8.159e-09	0.0073	0.0083	0.3762	4.71431e-05	35.0967
PP	Atrial Fibrillation	rs12630450	A	G	0.01947	0.00235	1.22e-16	0.0045	0.008	0.5763	9.64109e-05	71.7787
PP	Atrial Fibrillation	rs12636123	T	G	0.01283	0.00235	4.753e-08	-0.0414	0.0081	3.321e-07	4.84643e-05	36.0803
PP	Atrial Fibrillation	rs12705090	T	C	-0.02361	0.00262	2.171e-19	-0.0248	0.0095	0.009246	0.000111342	82.8959
PP	Atrial Fibrillation	rs1275957	T	G	-0.02082	0.00214	2.622e-22	0.0023	0.0076	0.7591	0.000136742	101.809
PP	Atrial Fibrillation	rs13107325	T	C	-0.02527	0.00401	2.914e-10	0.0003	0.0149	0.9856	5.49733e-05	40.9264
PP	Atrial Fibrillation	rs13189347	A	C	-0.01408	0.00206	8.131e-12	-0.0032	0.0072	0.6529	6.39097e-05	47.5797
PP	Atrial Fibrillation	rs13199674	A	G	0.02204	0.00207	1.651e-26	0.0035	0.0072	0.6313	0.000155762	115.973
PP	Atrial Fibrillation	rs13279275	A	C	-0.01501	0.00252	2.657e-09	0.0066	0.0093	0.4767	5.22342e-05	38.8871
PP	Atrial Fibrillation	rs13290326	T	C	-0.01562	0.00204	2.113e-14	0.0019	0.0072	0.7879	7.95369e-05	59.2148
PP	Atrial Fibrillation	rs13356445	T	C	-0.01415	0.0025	1.448e-08	-0.0066	0.0089	0.4573	4.40232e-05	32.7739
PP	Atrial Fibrillation	rs13409792	A	G	0.0175	0.00294	2.583e-09	-0.0318	0.0103	0.001988	4.82923e-05	35.9523
PP	Atrial Fibrillation	rs1344652	A	G	-0.03455	0.00219	3.932e-56	0.0085	0.0078	0.2761	0.000338016	251.716
PP	Atrial Fibrillation	rs1350100	A	G	0.01653	0.00208	1.795e-15	-0.0174	0.0072	0.01576	8.75353e-05	65.1701
PP	Atrial Fibrillation	rs1351394	T	C	-0.01811	0.00204	6.532e-19	0.0172	0.0072	0.01774	0.000106114	79.0033
PP	Atrial Fibrillation	rs138285687	T	C	-0.03304	0.00517	1.681e-10	-0.0092	0.02	0.6463	5.71038e-05	42.5125
PP	Atrial Fibrillation	rs139919	T	C	-0.02476	0.00272	8.037e-20	0.015	0.0092	0.103	0.000116114	86.4496
PP	Atrial Fibrillation	rs141212865	A	C	0.01497	0.00263	1.206e-08	0.0079	0.0089	0.3784	4.53508e-05	33.7623
PP	Atrial Fibrillation	rs142004400	A	C	0.03306	0.00566	5.241e-09	-0.0485	0.0219	0.02665	4.84183e-05	36.0461
PP	Atrial Fibrillation	rs142378207	A	G	0.03473	0.00304	3.495e-30	0.0203	0.0111	0.068	0.000177188	131.928
PP	Atrial Fibrillation	rs143167197	A	G	-0.03069	0.00419	2.493e-13	-0.0033	0.0147	0.8208	8.04302e-05	59.88
PP	Atrial Fibrillation	rs144822931	T	C	0.05092	0.00797	1.706e-10	0.0021	0.0318	0.9479	5.74792e-05	42.7921
PP	Atrial Fibrillation	rs1449544	A	C	0.01927	0.00205	6.681e-21	0.0071	0.0071	0.3189	0.000120441	89.6715
PP	Atrial Fibrillation	rs1469760	T	C	-0.01891	0.00208	1.158e-19	-0.0002	0.0073	0.9742	0.000113698	84.6507
PP	Atrial Fibrillation	rs150266910	T	C	0.01731	0.00267	9.571e-11	-0.0088	0.0096	0.3613	5.73056e-05	42.6628
PP	Atrial Fibrillation	rs1520222	A	G	0.01285	0.00232	2.885e-08	-0.0033	0.0078	0.6728	4.13166e-05	30.7588
PP	Atrial Fibrillation	rs1563788	T	C	0.02119	0.00226	5.808e-21	0.0149	0.0077	0.05283	0.000119403	88.8986
PP	Atrial Fibrillation	rs1599116	T	G	-0.01682	0.00292	8.661e-09	-0.0056	0.0096	0.5635	4.59428e-05	34.2031
PP	Atrial Fibrillation	rs1644318	T	C	-0.02308	0.0021	3.922e-28	-0.0091	0.0072	0.2104	0.000164988	122.843
PP	Atrial Fibrillation	rs1687692	A	G	0.01594	0.0026	8.571e-10	-0.004	0.0087	0.6443	5.28432e-05	39.3404
PP	Atrial Fibrillation	rs16939351	A	G	-0.029	0.00437	3.336e-11	0.0369	0.0131	0.004817	6.07532e-05	45.2296
PP	Atrial Fibrillation	rs17010957	T	C	-0.03456	0.00292	2.304e-32	0.0087	0.01	0.3809	0.000194419	144.761
PP	Atrial Fibrillation	rs17037452	A	G	0.03833	0.00278	2.832e-43	-0.028	0.0097	0.003863	0.000258183	192.25
PP	Atrial Fibrillation	rs17171688	A	G	-0.03916	0.00509	1.5e-14	-0.0153	0.0172	0.3751	8.69725e-05	64.7511
PP	Atrial Fibrillation	rs17248720	T	C	-0.02289	0.00326	2.075e-12	-0.0109	0.0116	0.347	6.93014e-05	51.594
PP	Atrial Fibrillation	rs17271730	A	G	0.01631	0.00213	2.133e-14	-0.0062	0.0074	0.3998	7.96653e-05	59.3105
PP	Atrial Fibrillation	rs17284788	T	C	0.01447	0.00231	3.711e-10	0.0031	0.0083	0.7064	5.38353e-05	40.0791
PP	Atrial Fibrillation	rs17535443	A	G	-0.03649	0.0023	7.598e-57	-0.0018	0.0083	0.8251	0.000343681	255.937
PP	Atrial Fibrillation	rs17562391	T	C	0.01713	0.00209	2.315e-16	0.0081	0.0073	0.2651	9.20095e-05	68.5015
PP	Atrial Fibrillation	rs17608766	T	C	-0.05274	0.00295	2.121e-71	-0.0538	0.0107	4.981e-07	0.000441982	329.173
PP	Atrial Fibrillation	rs17732513	T	C	-0.01465	0.00216	1.097e-11	-0.0088	0.0075	0.2414	6.31749e-05	47.0326
PP	Atrial Fibrillation	rs1779240	A	G	-0.02018	0.00241	5.209e-17	-0.0037	0.0084	0.6626	9.5692e-05	71.2434
PP	Atrial Fibrillation	rs1800470	A	G	-0.015	0.00213	1.764e-12	-0.01	0.0074	0.176	6.82251e-05	50.7927
PP	Atrial Fibrillation	rs1852922	A	G	0.01232	0.00222	2.748e-08	-0.0056	0.0077	0.4686	4.25694e-05	31.6915
PP	Atrial Fibrillation	rs1866628	T	C	0.01201	0.00205	4.815e-09	-0.0047	0.0072	0.5182	4.67488e-05	34.8031
PP	Atrial Fibrillation	rs1965942	A	G	0.01276	0.00217	3.782e-09	-0.0052	0.0077	0.5009	5.1665e-05	38.4633
PP	Atrial Fibrillation	rs1995496	A	G	-0.01283	0.00207	5.745e-10	0.0073	0.0072	0.3099	5.37497e-05	40.0154
PP	Atrial Fibrillation	rs1997571	A	G	-0.01448	0.00208	3.464e-12	0.1156	0.0072	2.882e-57	6.60493e-05	49.1727
PP	Atrial Fibrillation	rs200528	A	G	-0.02295	0.00258	6.378e-19	-0.0167	0.0092	0.07	0.000106324	79.1602
PP	Atrial Fibrillation	rs2015637	T	C	0.05012	0.00345	8.886e-48	0.0034	0.0122	0.7811	0.000289285	215.416
PP	Atrial Fibrillation	rs2055120	A	G	-0.05578	0.00722	1.109e-14	-0.0344	0.0284	0.2269	8.26002e-05	61.4957
PP	Atrial Fibrillation	rs2102397	A	C	0.01616	0.0021	1.58e-14	0.0044	0.0073	0.5437	8.5041e-05	63.313
PP	Atrial Fibrillation	rs2107595	A	G	0.04435	0.00282	8.242e-56	0.0011	0.0094	0.9092	0.000340223	253.36
PP	Atrial Fibrillation	rs2109019	A	C	-0.02464	0.00256	5.2e-22	-0.0087	0.0086	0.3098	0.000129643	96.5236
PP	Atrial Fibrillation	rs2143618	A	G	-0.02211	0.00277	1.412e-15	0.0149	0.0103	0.1473	8.6407e-05	64.3301
PP	Atrial Fibrillation	rs2175337	A	C	0.01656	0.0021	3.524e-15	-0.0069	0.0076	0.3608	8.56198e-05	63.7439
PP	Atrial Fibrillation	rs2206815	A	C	-0.03609	0.00207	4.267e-68	0.0027	0.0073	0.7064	0.000420111	312.878
PP	Atrial Fibrillation	rs2215590	T	C	0.01732	0.00235	1.669e-13	-0.0388	0.008	1.442e-06	7.34417e-05	54.6767
PP	Atrial Fibrillation	rs222837	T	C	0.01265	0.00209	1.343e-09	-0.0022	0.0072	0.7642	5.11482e-05	38.0785
PP	Atrial Fibrillation	rs223103	A	G	-0.01291	0.00204	2.623e-10	-0.0039	0.0072	0.5915	5.44972e-05	40.5719
PP	Atrial Fibrillation	rs2242652	A	G	0.01577	0.00281	1.927e-08	0.0176	0.0093	0.059	4.94769e-05	36.8342
PP	Atrial Fibrillation	rs2255055	T	C	-0.01259	0.00211	2.317e-09	-0.0058	0.0076	0.4457	4.8092e-05	35.8031
PP	Atrial Fibrillation	rs2288277	T	C	-0.02645	0.0036	2.161e-13	-0.0156	0.0121	0.1983	7.34614e-05	54.6914
PP	Atrial Fibrillation	rs2289125	A	C	-0.03847	0.00255	1.815e-51	-0.004	0.0087	0.6492	0.000328164	244.378
PP	Atrial Fibrillation	rs2344402	T	C	0.01496	0.00214	2.622e-12	0.0038	0.0074	0.6047	7.0107e-05	52.1938
PP	Atrial Fibrillation	rs2354862	A	C	0.01272	0.00215	3.106e-09	-0.008	0.0078	0.3032	4.84005e-05	36.0329
PP	Atrial Fibrillation	rs2358891	A	G	0.01593	0.00241	4.082e-11	-0.0724	0.0088	1.29e-16	6.14434e-05	45.7435
PP	Atrial Fibrillation	rs2395655	A	G	0.01566	0.00211	1.077e-13	0.0231	0.0073	0.001507	7.54556e-05	56.1761
PP	Atrial Fibrillation	rs2493134	T	C	-0.01344	0.00209	1.351e-10	-0.0079	0.0073	0.2845	5.74757e-05	42.7895
PP	Atrial Fibrillation	rs2493296	T	C	0.01894	0.003	2.641e-10	0.0276	0.0106	0.009138	5.61125e-05	41.7745
PP	Atrial Fibrillation	rs2498323	A	G	0.02957	0.0035	3.072e-17	0.0011	0.0126	0.9271	9.92104e-05	73.8631
PP	Atrial Fibrillation	rs2540951	A	G	0.02243	0.0021	1.264e-26	0.0753	0.0073	1.203e-24	0.000155304	115.632
PP	Atrial Fibrillation	rs256824	T	C	-0.01408	0.00232	1.359e-09	-0.017	0.0079	0.03135	5.12395e-05	38.1465
PP	Atrial Fibrillation	rs2610990	A	G	-0.01586	0.00233	1.055e-11	0.0104	0.008	0.1913	6.37795e-05	47.4828
PP	Atrial Fibrillation	rs263017	A	G	0.01356	0.00204	3.23e-11	-0.0105	0.0071	0.1383	6.0203e-05	44.82
PP	Atrial Fibrillation	rs263532	T	C	0.01186	0.00208	1.246e-08	-0.0041	0.0072	0.5661	4.50572e-05	33.5437
PP	Atrial Fibrillation	rs2665357	A	C	-0.0127	0.00205	5.248e-10	0.0087	0.0071	0.2185	5.23332e-05	38.9608
PP	Atrial Fibrillation	rs2820443	T	C	0.01857	0.00224	1.297e-16	-0.0038	0.0078	0.6289	9.33906e-05	69.5298
PP	Atrial Fibrillation	rs2834440	A	G	0.01174	0.0021	2.274e-08	0.0263	0.0073	0.0003463	4.19853e-05	31.2567
PP	Atrial Fibrillation	rs28499085	A	G	0.01569	0.0023	9.35e-12	0.0092	0.0079	0.242	6.37279e-05	47.4444
PP	Atrial Fibrillation	rs28572357	A	C	-0.01504	0.00209	6.826e-13	-0.0122	0.0073	0.09736	7.05865e-05	52.5508
PP	Atrial Fibrillation	rs28616751	A	G	0.01518	0.00235	1.062e-10	-0.02	0.0081	0.0133	5.71479e-05	42.5454
PP	Atrial Fibrillation	rs2953930	T	C	0.01712	0.00304	1.756e-08	0.0087	0.0108	0.4181	4.35437e-05	32.4169
PP	Atrial Fibrillation	rs2969036	T	G	0.01308	0.0023	1.357e-08	0.0176	0.0082	0.03306	4.71674e-05	35.1148
PP	Atrial Fibrillation	rs2978456	T	C	-0.01781	0.00212	5.143e-17	0.0165	0.0074	0.02586	0.000101262	75.3904
PP	Atrial Fibrillation	rs2983896	A	G	0.02127	0.00249	1.259e-17	-0.0061	0.0086	0.4759	0.000100523	74.8404
PP	Atrial Fibrillation	rs3006576	T	C	0.01923	0.00224	9.05e-18	-0.0061	0.0082	0.4566	0.000100173	74.5802
PP	Atrial Fibrillation	rs30232	A	G	-0.01234	0.00209	3.37e-09	0.0232	0.0074	0.001679	4.76673e-05	35.4869
PP	Atrial Fibrillation	rs307359	A	G	-0.03344	0.00442	3.923e-14	-0.0142	0.0138	0.303	8.9564e-05	66.6806
PP	Atrial Fibrillation	rs3098186	T	C	-0.01735	0.00207	4.403e-17	0.0039	0.0072	0.5902	9.6641e-05	71.95
PP	Atrial Fibrillation	rs3131913	A	G	-0.01203	0.00208	7.576e-09	0.0247	0.0073	0.0007436	4.62085e-05	34.4008
PP	Atrial Fibrillation	rs3134950	A	C	0.02928	0.00222	8.155e-40	0.0025	0.0077	0.7401	0.000256583	191.059
PP	Atrial Fibrillation	rs324075	A	G	0.02009	0.00276	3.522e-13	0.0236	0.0097	0.01486	7.91247e-05	58.9079
PP	Atrial Fibrillation	rs34587622	T	C	-0.02084	0.0035	2.488e-09	0.0203	0.0128	0.1142	5.36644e-05	39.9519
PP	Atrial Fibrillation	rs34587684	T	C	0.01448	0.00254	1.146e-08	0.0085	0.0087	0.3257	4.41106e-05	32.839
PP	Atrial Fibrillation	rs35429	A	G	0.01777	0.00212	4.943e-17	0.0334	0.0075	7.915e-06	9.6802e-05	72.0699
PP	Atrial Fibrillation	rs35680304	T	C	0.01848	0.0021	1.595e-18	0.0035	0.0073	0.6278	0.00010752	80.0504
PP	Atrial Fibrillation	rs35874463	A	G	0.02887	0.00484	2.404e-09	-0.0599	0.0185	0.00122	5.40506e-05	40.2394
PP	Atrial Fibrillation	rs36047283	A	G	0.03743	0.00334	3.42e-29	0.0245	0.0125	0.05014	0.00019144	142.542
PP	Atrial Fibrillation	rs365990	A	G	0.03079	0.00213	1.751e-47	-0.0547	0.0075	2.539e-13	0.000283701	211.257
PP	Atrial Fibrillation	rs37060	A	G	0.01489	0.00237	3.122e-10	-0.0013	0.0081	0.8773	5.32059e-05	39.6105
PP	Atrial Fibrillation	rs3742182	T	C	-0.01863	0.00261	9.001e-13	-0.023	0.0092	0.01266	6.89609e-05	51.3405
PP	Atrial Fibrillation	rs3753802	T	C	0.01161	0.00209	2.711e-08	-0.0217	0.0074	0.003368	4.22678e-05	31.467
PP	Atrial Fibrillation	rs3760994	A	G	-0.0144	0.00218	4.268e-11	-0.0001	0.0078	0.9936	6.56182e-05	48.8518
PP	Atrial Fibrillation	rs3780190	A	G	-0.01406	0.00208	1.353e-11	-0.0346	0.0071	1.224e-06	6.32998e-05	47.1257
PP	Atrial Fibrillation	rs3819532	T	C	-0.01337	0.00209	1.452e-10	-0.0173	0.0073	0.01734	5.5143e-05	41.0527
PP	Atrial Fibrillation	rs385437	A	G	0.01626	0.00297	4.511e-08	-0.0038	0.0104	0.7145	4.13118e-05	30.7553
PP	Atrial Fibrillation	rs3915425	T	C	0.01913	0.0022	3.999e-18	0.0371	0.0078	2.123e-06	0.000102961	76.6561
PP	Atrial Fibrillation	rs4075289	T	G	0.01539	0.00233	4.12e-11	0.0052	0.0082	0.526	6.32998e-05	47.1256
PP	Atrial Fibrillation	rs42038	T	C	-0.03105	0.00223	6.777e-44	-0.0152	0.008	0.05884	0.000266351	198.334
PP	Atrial Fibrillation	rs4245599	A	G	-0.01548	0.00207	7.7e-14	-0.0057	0.0072	0.4287	7.73783e-05	57.6076
PP	Atrial Fibrillation	rs4304924	A	G	-0.01198	0.00208	8.668e-09	0.0066	0.0073	0.3604	4.54023e-05	33.8007
PP	Atrial Fibrillation	rs4347920	A	C	-0.01263	0.00211	2.226e-09	0.0178	0.0074	0.01638	4.97026e-05	37.0023
PP	Atrial Fibrillation	rs4440615	A	G	-0.02492	0.00212	8.224e-32	0.0003	0.0074	0.9677	0.000188396	140.275
PP	Atrial Fibrillation	rs4441458	T	C	-0.01289	0.00227	1.42e-08	0.0143	0.0079	0.06912	4.42464e-05	32.9401
PP	Atrial Fibrillation	rs4491476	A	G	-0.01678	0.00211	1.886e-15	-0.0015	0.0076	0.8443	8.80527e-05	65.5554
PP	Atrial Fibrillation	rs4551303	T	C	-0.01873	0.00221	2.064e-17	-0.018	0.0076	0.01731	9.84708e-05	73.3124
PP	Atrial Fibrillation	rs4553000	T	C	-0.01464	0.00204	7.468e-13	0.0068	0.0071	0.3388	6.95045e-05	51.7452
PP	Atrial Fibrillation	rs4559481	A	G	-0.01174	0.0021	2.302e-08	0.0012	0.0074	0.8689	4.4838e-05	33.3805
PP	Atrial Fibrillation	rs4594944	A	G	-0.01256	0.00221	1.378e-08	-0.0173	0.0077	0.02446	4.45417e-05	33.1599
PP	Atrial Fibrillation	rs4664080	A	G	-0.0135	0.00209	1.029e-10	-0.0197	0.0074	0.007263	5.7138e-05	42.538
PP	Atrial Fibrillation	rs4672081	T	C	-0.0142	0.00206	4.977e-12	-0.0023	0.0071	0.7484	6.47834e-05	48.2302
PP	Atrial Fibrillation	rs4674114	A	G	-0.02116	0.00256	1.283e-16	-0.0092	0.0091	0.3118	9.39439e-05	69.9418
PP	Atrial Fibrillation	rs4691670	T	C	-0.02359	0.00205	1.113e-30	0.0074	0.0073	0.3087	0.000180141	134.127
PP	Atrial Fibrillation	rs4722166	A	C	-0.01376	0.00216	1.856e-10	-0.0003	0.0078	0.9703	5.69848e-05	42.4239
PP	Atrial Fibrillation	rs4796514	T	C	-0.02313	0.0021	4.113e-28	-0.0123	0.0074	0.0971	0.000165637	123.326
PP	Atrial Fibrillation	rs4819852	A	G	0.02486	0.00228	8.733e-28	0.0103	0.0081	0.2038	0.000161791	120.462
PP	Atrial Fibrillation	rs4842266	A	G	-0.01675	0.00222	4.95e-14	-0.0012	0.0078	0.874	7.8397e-05	58.3661
PP	Atrial Fibrillation	rs486098	T	C	0.01536	0.00232	3.675e-11	-0.0102	0.008	0.2052	6.01285e-05	44.7645
PP	Atrial Fibrillation	rs4867125	A	G	-0.0178	0.00308	7.263e-09	-0.0018	0.0109	0.8687	4.8856e-05	36.3719
PP	Atrial Fibrillation	rs4873492	T	C	0.02202	0.00273	8.053e-16	-0.0144	0.0092	0.1176	9.00423e-05	67.0368
PP	Atrial Fibrillation	rs4886406	T	G	-0.01565	0.0023	1.105e-11	0.0118	0.0079	0.1343	6.28238e-05	46.7712
PP	Atrial Fibrillation	rs4894535	T	C	0.01848	0.00281	4.724e-11	0.0152	0.0094	0.1036	5.99212e-05	44.6101
PP	Atrial Fibrillation	rs4922591	T	C	-0.01513	0.00214	1.387e-12	-0.0031	0.0074	0.6781	7.04187e-05	52.4259
PP	Atrial Fibrillation	rs4946265	A	G	0.01546	0.00205	5.376e-14	0.0223	0.0071	0.001844	7.82309e-05	58.2424
PP	Atrial Fibrillation	rs4950838	T	C	0.0212	0.00346	8.596e-10	0.0052	0.0111	0.6377	5.15938e-05	38.4102
PP	Atrial Fibrillation	rs4952955	T	C	-0.01424	0.00258	3.475e-08	0.0004	0.0094	0.9675	4.27953e-05	31.8597
PP	Atrial Fibrillation	rs4968716	T	C	0.01364	0.00211	9.844e-11	0.0033	0.0076	0.6669	6.00511e-05	44.7069
PP	Atrial Fibrillation	rs4977492	T	C	-0.01252	0.00216	6.701e-09	0.0026	0.0076	0.7349	4.53791e-05	33.7834
PP	Atrial Fibrillation	rs4980515	T	C	0.01628	0.00205	2.291e-15	0.0063	0.0073	0.3882	8.66216e-05	64.4898
PP	Atrial Fibrillation	rs558248	A	G	0.01915	0.00212	1.607e-19	-0.004	0.0075	0.5979	0.000112929	84.078
PP	Atrial Fibrillation	rs55947600	A	G	-0.01895	0.00206	4.101e-20	-0.014	0.0074	0.05932	0.000116659	86.8556
PP	Atrial Fibrillation	rs55962736	T	G	-0.01562	0.00205	2.485e-14	-0.0094	0.0072	0.1898	7.87e-05	58.5917
PP	Atrial Fibrillation	rs560887	T	C	-0.01904	0.00223	1.572e-17	-0.0044	0.0081	0.5862	0.000100065	74.4993
PP	Atrial Fibrillation	rs56225615	T	C	0.02563	0.00291	1.14e-18	-0.0177	0.01	0.07598	0.000106899	79.5878
PP	Atrial Fibrillation	rs56255660	A	C	0.02339	0.00236	4.23e-23	-0.0063	0.0087	0.4709	0.000136755	101.819
PP	Atrial Fibrillation	rs56287081	A	G	0.02018	0.00262	1.398e-14	0.0057	0.0093	0.5456	8.09392e-05	60.2589
PP	Atrial Fibrillation	rs56288724	A	G	-0.02377	0.00211	1.99e-29	-0.0052	0.0074	0.4759	0.000176948	131.749
PP	Atrial Fibrillation	rs573455	A	G	0.02515	0.00206	2.374e-34	-0.0064	0.0072	0.371	0.000204172	152.024
PP	Atrial Fibrillation	rs5753103	A	G	0.01377	0.00206	2.622e-11	0.0124	0.0073	0.08651	6.0846e-05	45.2987
PP	Atrial Fibrillation	rs57946343	T	C	0.02405	0.00289	8.469e-17	0.004	0.0106	0.7079	9.46361e-05	70.4572
PP	Atrial Fibrillation	rs58232567	A	G	-0.032	0.00523	9.621e-10	0.0249	0.0161	0.1219	5.35263e-05	39.849
PP	Atrial Fibrillation	rs58278271	A	G	-0.02276	0.00368	6.391e-10	-0.0323	0.0127	0.01085	5.18632e-05	38.6108
PP	Atrial Fibrillation	rs6006987	A	C	0.01312	0.00229	1.081e-08	-0.0252	0.0079	0.001469	4.48888e-05	33.4183
PP	Atrial Fibrillation	rs60255247	A	C	0.02491	0.0033	4.533e-14	0.0048	0.0119	0.6879	8.06224e-05	60.023
PP	Atrial Fibrillation	rs6031431	A	G	-0.01575	0.00207	2.715e-14	-0.0275	0.0073	0.000155	7.97215e-05	59.3523
PP	Atrial Fibrillation	rs604723	T	C	-0.02689	0.0023	1.461e-31	-0.0088	0.0079	0.2661	0.000187783	139.819
PP	Atrial Fibrillation	rs60672471	T	C	0.01919	0.00333	7.961e-09	0.0279	0.0107	0.009443	4.57832e-05	34.0842
PP	Atrial Fibrillation	rs6078000	A	G	-0.01946	0.00226	8.016e-18	-0.0033	0.008	0.6844	9.96915e-05	74.2213
PP	Atrial Fibrillation	rs6081671	A	G	0.01724	0.00274	3.243e-10	-0.0115	0.0093	0.2195	5.42388e-05	40.3795
PP	Atrial Fibrillation	rs60991988	T	G	0.05294	0.00337	1.441e-55	0.0049	0.0113	0.6633	0.000349093	259.968
PP	Atrial Fibrillation	rs62055086	T	C	0.01854	0.00243	2.551e-14	-0.0657	0.0088	6.918e-14	9.08465e-05	67.6355
PP	Atrial Fibrillation	rs62062581	T	G	0.01903	0.00282	1.561e-11	-0.0286	0.0096	0.002882	6.50948e-05	48.4621
PP	Atrial Fibrillation	rs62111832	A	G	0.02373	0.00414	9.779e-09	0.0226	0.0144	0.118	4.52171e-05	33.6627
PP	Atrial Fibrillation	rs62270945	T	C	0.05276	0.00651	5.167e-16	0.0231	0.0252	0.3595	9.90262e-05	73.726
PP	Atrial Fibrillation	rs62278541	A	G	0.01677	0.00214	4.836e-15	-0.0177	0.0077	0.02084	8.39431e-05	62.4955
PP	Atrial Fibrillation	rs629445	A	G	-0.01319	0.0021	3.529e-10	-0.0171	0.0074	0.02095	5.36348e-05	39.9298
PP	Atrial Fibrillation	rs631441	T	G	-0.01543	0.00222	3.561e-12	0.0139	0.0079	0.07838	6.57048e-05	48.9162
PP	Atrial Fibrillation	rs6415872	A	G	0.01215	0.00206	3.7e-09	0.0038	0.0072	0.5956	4.79229e-05	35.6772
PP	Atrial Fibrillation	rs6461992	A	G	-0.04361	0.004	1.032e-27	-0.0317	0.0127	0.01225	0.000167078	124.399
PP	Atrial Fibrillation	rs6504252	T	C	-0.02951	0.00504	4.701e-09	0.0045	0.0184	0.805	5.25056e-05	39.0891
PP	Atrial Fibrillation	rs6544652	T	C	-0.01441	0.0024	1.947e-09	0.0032	0.0086	0.7129	4.89373e-05	36.4325
PP	Atrial Fibrillation	rs6598886	T	C	0.0218	0.00367	2.971e-09	-0.0045	0.0133	0.7354	4.95699e-05	36.9035
PP	Atrial Fibrillation	rs6601523	A	G	-0.0205	0.00208	7.906e-23	0.0057	0.0073	0.435	0.000131797	98.1276
PP	Atrial Fibrillation	rs663640	T	C	-0.01547	0.0025	5.94e-10	0.0229	0.0089	0.009954	5.22768e-05	38.9188
PP	Atrial Fibrillation	rs6731373	A	G	0.01336	0.00221	1.429e-09	0.0027	0.0079	0.7271	5.24374e-05	39.0384
PP	Atrial Fibrillation	rs6747874	A	G	0.01704	0.00247	5.016e-12	0.0127	0.0083	0.1267	6.56271e-05	48.8584
PP	Atrial Fibrillation	rs6766170	A	C	-0.0165	0.00207	1.364e-15	0.01	0.0073	0.1686	8.86439e-05	65.9956
PP	Atrial Fibrillation	rs67772913	A	G	0.02307	0.00225	1.137e-24	0.0153	0.0078	0.04873	0.000144591	107.654
PP	Atrial Fibrillation	rs6788984	A	G	0.01882	0.00293	1.307e-10	0.0054	0.0104	0.602	5.67563e-05	42.2538
PP	Atrial Fibrillation	rs6805301	T	C	-0.01366	0.00222	8.08e-10	-0.0119	0.0076	0.1189	5.2238e-05	38.8899
PP	Atrial Fibrillation	rs6806529	A	C	0.01372	0.00209	5.812e-11	-0.004	0.0075	0.5936	6.04467e-05	45.0014
PP	Atrial Fibrillation	rs68100343	T	C	0.01425	0.00235	1.281e-09	0.0186	0.0083	0.02514	5.08306e-05	37.8421
PP	Atrial Fibrillation	rs685870	T	C	0.01228	0.00225	4.926e-08	-0.0018	0.0077	0.8148	4.13897e-05	30.8132
PP	Atrial Fibrillation	rs686722	T	C	0.03174	0.0022	4.195e-47	0.0231	0.0075	0.002039	0.000297783	221.747
PP	Atrial Fibrillation	rs6920534	T	C	0.02738	0.00357	1.616e-14	0.0073	0.0132	0.5798	8.45152e-05	62.9215
PP	Atrial Fibrillation	rs6951894	A	G	-0.01416	0.00208	8.845e-12	0.0058	0.0073	0.4336	6.36287e-05	47.3705
PP	Atrial Fibrillation	rs696	T	C	0.02107	0.00214	7.484e-23	-0.006	0.0073	0.4129	0.000133581	99.4555
PP	Atrial Fibrillation	rs7011889	A	C	0.01167	0.00207	1.636e-08	0.0035	0.0072	0.6326	4.35924e-05	32.4532
PP	Atrial Fibrillation	rs702395	T	C	0.01437	0.00207	4.167e-12	0.0114	0.0071	0.1121	6.62319e-05	49.3087
PP	Atrial Fibrillation	rs704191	T	C	0.01628	0.00206	2.742e-15	-0.0077	0.0072	0.2893	8.56508e-05	63.767
PP	Atrial Fibrillation	rs7058	T	G	0.01804	0.00206	1.862e-18	-0.0079	0.0072	0.2718	0.000105367	78.4476
PP	Atrial Fibrillation	rs7070115	A	G	-0.02565	0.00208	4.627e-35	-0.0101	0.0072	0.1588	0.000209909	156.297
PP	Atrial Fibrillation	rs7080236	A	G	0.01199	0.00207	6.507e-09	-0.0012	0.0072	0.8691	4.64728e-05	34.5977
PP	Atrial Fibrillation	rs7095472	A	G	0.01156	0.00211	4.12e-08	-0.0016	0.0072	0.8207	4.28936e-05	31.9329
PP	Atrial Fibrillation	rs7099368	T	C	0.01417	0.00209	1.156e-11	0.0033	0.0072	0.6476	6.30548e-05	46.9432
PP	Atrial Fibrillation	rs7107356	A	G	-0.0234	0.00205	3.238e-30	0.0127	0.0072	0.07917	0.00017745	132.124
PP	Atrial Fibrillation	rs7119612	T	C	-0.0246	0.00354	3.637e-12	0.0055	0.0115	0.6349	6.68625e-05	49.7782
PP	Atrial Fibrillation	rs714417	T	C	-0.02229	0.00224	2.525e-23	-0.0025	0.0077	0.747	0.000136441	101.586
PP	Atrial Fibrillation	rs71594307	A	G	0.02664	0.00488	4.827e-08	0.0285	0.0182	0.1171	4.2526e-05	31.6592
PP	Atrial Fibrillation	rs7178506	T	C	-0.01229	0.00216	1.3e-08	0.0005	0.0075	0.9483	4.62964e-05	34.4663
PP	Atrial Fibrillation	rs7214	T	G	0.01255	0.00207	1.322e-09	0.005	0.0072	0.4917	4.99858e-05	37.2131
PP	Atrial Fibrillation	rs7236548	A	C	0.03621	0.00264	8.479e-43	-0.0047	0.0088	0.5948	0.000255061	189.925
PP	Atrial Fibrillation	rs7245814	A	G	-0.02909	0.00345	3.748e-17	0.0023	0.012	0.8499	9.56414e-05	71.2057
PP	Atrial Fibrillation	rs72664332	A	C	0.02758	0.00354	6.814e-15	0.0121	0.013	0.3518	8.32787e-05	62.0008
PP	Atrial Fibrillation	rs72676189	A	G	-0.0204	0.00294	3.62e-12	-0.012	0.01	0.2309	6.5414e-05	48.6997
PP	Atrial Fibrillation	rs72761109	T	C	0.01583	0.00223	1.192e-12	-0.0006	0.0081	0.9391	6.86956e-05	51.143
PP	Atrial Fibrillation	rs72830615	A	G	0.01794	0.00211	1.592e-17	0.0036	0.0074	0.624	0.000100497	74.8215
PP	Atrial Fibrillation	rs72874178	A	G	-0.03788	0.00242	4.29e-55	0.0107	0.0084	0.2021	0.000337874	251.611
PP	Atrial Fibrillation	rs72884380	T	C	-0.01245	0.0021	3.108e-09	-0.0006	0.0075	0.9356	4.78982e-05	35.6589
PP	Atrial Fibrillation	rs72943207	A	G	0.01439	0.00258	2.325e-08	-0.0016	0.0092	0.865	4.33456e-05	32.2694
PP	Atrial Fibrillation	rs7313556	A	G	-0.01396	0.00214	6.79e-11	0.0059	0.0074	0.4295	5.72933e-05	42.6536
PP	Atrial Fibrillation	rs73158180	A	C	-0.01693	0.0023	1.762e-13	-0.0026	0.0082	0.7512	7.77904e-05	57.9145
PP	Atrial Fibrillation	rs7321688	A	C	0.01888	0.00242	6.475e-15	-0.0063	0.0084	0.4548	8.20793e-05	61.1078
PP	Atrial Fibrillation	rs7338758	T	C	0.01575	0.0024	5.492e-11	0.0183	0.0082	0.02498	5.91114e-05	44.0073
PP	Atrial Fibrillation	rs7341594	A	G	0.05069	0.00248	5.56e-93	-0.008	0.009	0.3741	0.000570576	425
PP	Atrial Fibrillation	rs73727606	A	G	0.02532	0.00411	6.99e-10	-0.0084	0.0146	0.5632	5.43293e-05	40.4469
PP	Atrial Fibrillation	rs73767089	T	C	0.02843	0.00332	1.082e-17	0.0513	0.0109	2.503e-06	0.000100985	75.1844
PP	Atrial Fibrillation	rs74048200	A	G	-0.02268	0.0039	6.054e-09	-0.0128	0.0139	0.3564	5.16109e-05	38.423
PP	Atrial Fibrillation	rs7412	T	C	-0.03769	0.00391	5.732e-22	0.0027	0.0138	0.8459	0.000133556	99.4368
PP	Atrial Fibrillation	rs74179970	A	G	0.0272	0.00387	2.092e-12	0.0176	0.0141	0.2109	6.98426e-05	51.997
PP	Atrial Fibrillation	rs74889068	A	G	0.02053	0.00298	5.476e-12	0.0117	0.0102	0.2507	6.69182e-05	49.8197
PP	Atrial Fibrillation	rs7491248	A	G	0.01544	0.00247	3.941e-10	0.0183	0.0084	0.0292	5.33992e-05	39.7544
PP	Atrial Fibrillation	rs7497304	T	G	0.02821	0.00223	1.392e-36	0.0139	0.0079	0.0794	0.00022452	167.178
PP	Atrial Fibrillation	rs7500448	A	G	0.03589	0.00239	3.615e-51	0.0194	0.0083	0.01925	0.000313892	233.746
PP	Atrial Fibrillation	rs75016974	T	C	-0.0219	0.00299	2.504e-13	-0.0076	0.0102	0.4552	7.51386e-05	55.9401
PP	Atrial Fibrillation	rs753361	A	G	0.01289	0.00215	2.031e-09	0.0079	0.0074	0.2852	5.19257e-05	38.6574
PP	Atrial Fibrillation	rs75461554	T	C	-0.01959	0.00256	1.837e-14	-0.0097	0.009	0.2815	8.04224e-05	59.8742
PP	Atrial Fibrillation	rs7578166	A	C	0.01383	0.00209	4.056e-11	0.0241	0.0073	0.0009508	5.95491e-05	44.3332
PP	Atrial Fibrillation	rs75887402	T	C	0.05292	0.0065	4.05e-16	0.0068	0.0198	0.7325	9.22057e-05	68.6475
PP	Atrial Fibrillation	rs76183925	T	C	-0.02019	0.00331	1.12e-09	-0.0141	0.0121	0.2459	5.20821e-05	38.7738
PP	Atrial Fibrillation	rs7630745	T	C	0.01636	0.00215	2.726e-14	-0.0436	0.0075	4.98e-09	7.87274e-05	58.6121
PP	Atrial Fibrillation	rs7707563	T	C	0.01545	0.00238	8.838e-11	0.0078	0.0082	0.3441	5.7689e-05	42.9482
PP	Atrial Fibrillation	rs77301788	T	C	-0.01633	0.00221	1.668e-13	-0.0145	0.0076	0.05751	7.47422e-05	55.645
PP	Atrial Fibrillation	rs7733331	T	C	-0.03378	0.00209	6.006e-59	-0.0248	0.0072	0.0005913	0.000356428	265.432
PP	Atrial Fibrillation	rs7763294	T	G	-0.01551	0.0022	1.872e-12	-0.0125	0.0076	0.1008	6.77518e-05	50.4403
PP	Atrial Fibrillation	rs7774311	A	G	-0.03547	0.00288	9.11e-35	-0.0025	0.0105	0.8096	0.000209878	156.273
PP	Atrial Fibrillation	rs7821832	T	G	0.02137	0.00236	1.538e-19	0.0174	0.008	0.03039	0.000113345	84.3878
PP	Atrial Fibrillation	rs78378222	T	G	0.10488	0.00945	1.283e-28	-0.0448	0.039	0.2508	0.000183803	136.854
PP	Atrial Fibrillation	rs7853859	T	C	0.01212	0.00212	1.111e-08	0.0153	0.0074	0.03794	4.41167e-05	32.8435
PP	Atrial Fibrillation	rs7854147	A	G	0.02778	0.00314	8.162e-19	0.0005	0.0104	0.9625	0.000107224	79.8297
PP	Atrial Fibrillation	rs7857437	T	C	0.03696	0.00591	4.125e-10	-0.0186	0.0204	0.3608	5.29925e-05	39.4516
PP	Atrial Fibrillation	rs786923	T	C	-0.01984	0.0021	3.978e-21	-0.002	0.0074	0.7883	0.000121567	90.5097
PP	Atrial Fibrillation	rs78799967	T	C	-0.04695	0.00689	9.39e-12	-0.0768	0.028	0.006113	7.19446e-05	53.562
PP	Atrial Fibrillation	rs78806058	A	G	-0.01873	0.00312	1.948e-09	0.0253	0.0108	0.01936	5.29788e-05	39.4414
PP	Atrial Fibrillation	rs79409628	T	G	-0.03086	0.00368	5.237e-17	0.0085	0.0135	0.5283	9.61148e-05	71.5582
PP	Atrial Fibrillation	rs7977311	T	C	-0.0199	0.0032	4.878e-10	0.0059	0.0107	0.5813	5.21563e-05	38.829
PP	Atrial Fibrillation	rs8017780	A	C	0.0162	0.00251	1.141e-10	-0.0096	0.009	0.2863	5.70603e-05	42.4802
PP	Atrial Fibrillation	rs8052826	A	G	0.01683	0.00254	3.396e-11	0.0061	0.0088	0.487	6.09332e-05	45.3637
PP	Atrial Fibrillation	rs8102624	A	G	0.05573	0.00393	1.107e-45	-0.0237	0.0124	0.05537	0.000279611	208.211
PP	Atrial Fibrillation	rs8118848	A	G	-0.01881	0.00249	4.354e-14	0.0011	0.0087	0.8993	8.25858e-05	61.4849
PP	Atrial Fibrillation	rs848445	T	C	-0.01309	0.0023	1.242e-08	0.0161	0.0081	0.04552	4.53077e-05	33.7302
PP	Atrial Fibrillation	rs853170	T	C	0.0152	0.00233	7.127e-11	-0.0139	0.0079	0.07916	5.83754e-05	43.4593
PP	Atrial Fibrillation	rs916904	A	G	0.01199	0.00217	3.334e-08	-0.0015	0.0081	0.8531	4.31145e-05	32.0974
PP	Atrial Fibrillation	rs9291825	A	G	-0.01274	0.00206	5.909e-10	-0.0089	0.0073	0.2253	5.27621e-05	39.2801
PP	Atrial Fibrillation	rs9294987	T	C	-0.0175	0.00212	1.614e-16	0.0074	0.0075	0.3228	9.92667e-05	73.905
PP	Atrial Fibrillation	rs929581	T	C	0.01318	0.00213	5.727e-10	-0.004	0.0076	0.6014	5.14613e-05	38.3116
PP	Atrial Fibrillation	rs9302885	A	G	0.01208	0.00206	4.119e-09	0.024	0.0071	0.0007557	4.64429e-05	34.5754
PP	Atrial Fibrillation	rs9310608	T	C	-0.01673	0.00295	1.453e-08	-0.0034	0.0097	0.7221	4.45312e-05	33.1521
PP	Atrial Fibrillation	rs9337951	A	G	0.02583	0.00227	4.238e-30	0.0221	0.0082	0.007459	0.00019324	143.882
PP	Atrial Fibrillation	rs9340985	T	C	-0.04763	0.0033	4.198e-47	-0.0064	0.0107	0.5518	0.000284106	211.559
PP	Atrial Fibrillation	rs9349379	A	G	0.02677	0.00212	1.315e-36	-0.0027	0.0074	0.7116	0.000223063	166.093
PP	Atrial Fibrillation	rs9356816	A	G	-0.01292	0.00236	4.353e-08	-0.0285	0.0081	0.0004648	4.07817e-05	30.3606
PP	Atrial Fibrillation	rs9486916	T	C	0.01842	0.00261	1.836e-12	0.0133	0.009	0.1404	7.05779e-05	52.5445
PP	Atrial Fibrillation	rs949827	T	C	0.01523	0.00218	2.632e-12	-0.0062	0.0075	0.4084	6.6784e-05	49.7197
PP	Atrial Fibrillation	rs9532798	T	C	0.01395	0.00241	7.619e-09	0.0036	0.0082	0.6562	4.60862e-05	34.3098
PP	Atrial Fibrillation	rs9549328	T	C	0.02164	0.00247	1.768e-18	-0.0094	0.0085	0.2671	0.000106477	79.2741
PP	Atrial Fibrillation	rs9608690	A	G	-0.02489	0.00409	1.154e-09	-0.0148	0.0153	0.3308	5.02891e-05	37.4389
PP	Atrial Fibrillation	rs9661802	A	C	0.01377	0.00218	2.659e-10	-0.0221	0.0075	0.003077	5.49256e-05	40.8909
PP	Atrial Fibrillation	rs9747001	A	G	-0.0209	0.00251	8.838e-17	0.0093	0.0087	0.2844	9.33223e-05	69.4789
PP	Atrial Fibrillation	rs977184	T	C	-0.01947	0.00213	6.861e-20	0.0099	0.0077	0.1986	0.000116487	86.7271
PP	Atrial Fibrillation	rs9835724	A	G	0.01626	0.00221	1.819e-13	-0.0083	0.0081	0.3029	7.42036e-05	55.244
PP	Atrial Fibrillation	rs9839213	T	C	-0.05316	0.00279	4.033e-81	-0.0025	0.0095	0.7943	0.000510169	379.982
PP	Atrial Fibrillation	rs9860290	A	G	-0.01737	0.00252	5.224e-12	-0.0179	0.0091	0.04888	6.5061e-05	48.4369
PP	Atrial Fibrillation	rs9860302	A	G	-0.01365	0.00227	1.885e-09	0.0159	0.0079	0.04361	4.91706e-05	36.6062
PP	Atrial Fibrillation	rs9937815	A	G	-0.01386	0.0022	2.869e-10	0.0072	0.0077	0.3527	5.45807e-05	40.6341
PP	Atrial Fibrillation	rs9994660	T	C	0.01273	0.00231	3.789e-08	0.017	0.008	0.0343	4.14113e-05	30.8293
PP	Atrial Fibrillation	rs999958	A	C	-0.02208	0.00205	5.69e-27	-0.007	0.0071	0.3263	0.000159441	118.713

## Sheet: Table S4 - Bias due to Overlap
Table S4 - Assessment of bias due to sample overlap between the blood pressure and atrial fibrillation GWAS
observational_OR	overlap_prop	bias	type1_error
1	1	1.3912e-05	0.0499958
1.3	1	0.00034779	0.0499961
1.6	1	0.00069559	0.0499972
2.7	1	0.00139117	0.0500013
4.5	1	0.00208676	0.0500083
7.4	1	0.00278234	0.05001796

## Sheet: Table S5 - Gill BP Med
Table S5 - Common genetic variants located within genes of protein targets of calcium channel blockers and beta blockers
exposure	outcome	SNP	effect allele exposure	other allele exposure	beta exposure	se exposure	pval exposure	beta outcome	se outcome	pval outcome
Calcium-channel blocker	Atrial Fibrillation	rs10828399	A	G	-0.01947	0.00302	1.1e-10	-0.0032	0.0071	0.6544
Calcium-channel blocker	Atrial Fibrillation	rs10828542	A	G	0.01817	0.00311	5.18e-09	0.0064	0.0073	0.3791
Calcium-channel blocker	Atrial Fibrillation	rs11014170	A	G	-0.06701	0.0115	5.61e-09	-0.0051	0.0326	0.8768
Calcium-channel blocker	Atrial Fibrillation	rs112133583	T	C	-0.05546	0.00973	1.18e-08	-0.0161	0.0248	0.5165
Calcium-channel blocker	Atrial Fibrillation	rs113210396	T	G	-0.04338	0.0077	1.76e-08	-0.0275	0.0205	0.1805
Calcium-channel blocker	Atrial Fibrillation	rs114987861	A	G	0.05289	0.00958	3.36e-08	0.0532	0.0247	0.03117
Calcium-channel blocker	Atrial Fibrillation	rs16916914	T	C	-0.05636	0.00806	2.72e-12	-0.0074	0.0206	0.7178
Calcium-channel blocker	Atrial Fibrillation	rs1779209	T	C	0.02736	0.00336	4.23e-16	0.0163	0.0077	0.03496
Calcium-channel blocker	Atrial Fibrillation	rs1888693	A	G	0.03858	0.00317	4.69e-34	0.008	0.0074	0.2821
Calcium-channel blocker	Atrial Fibrillation	rs1998822	A	G	-0.01958	0.00343	1.15e-08	-0.0001	0.0079	0.9892
Calcium-channel blocker	Atrial Fibrillation	rs2239046	A	G	0.02082	0.00322	9.58e-11	0.0222	0.0076	0.003325
Calcium-channel blocker	Atrial Fibrillation	rs2488136	A	G	0.02261	0.00334	1.22e-11	0.0136	0.0078	0.0809
Calcium-channel blocker	Atrial Fibrillation	rs3821843	A	G	0.03373	0.00335	6.56e-24	0.0197	0.0079	0.01231
Calcium-channel blocker	Atrial Fibrillation	rs4748474	A	G	0.01946	0.00304	1.61e-10	0.0206	0.0074	0.005216
Calcium-channel blocker	Atrial Fibrillation	rs61278674	A	G	-0.03298	0.0054	1.03e-09	-0.0096	0.013	0.458
Calcium-channel blocker	Atrial Fibrillation	rs7076319	A	G	-0.0321	0.00341	5.07e-21	-0.0069	0.008	0.3887
Calcium-channel blocker	Atrial Fibrillation	rs714277	T	C	0.01986	0.00333	2.38e-09	0.0124	0.008	0.1191
Calcium-channel blocker	Atrial Fibrillation	rs72786098	A	G	-0.05033	0.00883	1.18e-08	-0.0066	0.0233	0.7783
Calcium-channel blocker	Atrial Fibrillation	rs7340705	T	C	-0.02425	0.00322	4.87e-14	-0.0205	0.0076	0.006716
Calcium-channel blocker	Atrial Fibrillation	rs7923191	A	G	-0.0369	0.00376	1.1e-22	-0.0059	0.0086	0.4934
Beta-blocker	Atrial Fibrillation	rs11196549	A	G	0.06884	0.00784	1.58e-18	0.0307	0.0184	0.09526
Beta-blocker	Atrial Fibrillation	rs11196597	A	G	0.02858	0.00458	4.23e-10	0.0095	0.0104	0.3615
Beta-blocker	Atrial Fibrillation	rs17875473	T	C	0.03283	0.00552	2.66e-09	0.0179	0.0137	0.1918
Beta-blocker	Atrial Fibrillation	rs4359161	A	G	-0.02662	0.00391	9.46e-12	-0.0105	0.0092	0.253
Beta-blocker	Atrial Fibrillation	rs460718	A	G	-0.02764	0.00324	1.36e-17	-0.0183	0.0076	0.01616

## Sheet: Table S6 - Walker BP Med
Table S6 - eQTLs for the protein targets of anti-hypertensive medications
exposure	outcome	SNP	effect allele exposure	other allele exposure	beta exposure	se exposure	pval exposure	beta outcome	se outcome	pval outcome
Beta-adrenoceptor blockers	Atrial Fibrillation	rs1009890	C	T	0.00523021	0.00265673	0.0244958	0.0076	0.0079	0.3329
Beta-adrenoceptor blockers	Atrial Fibrillation	rs1383914	C	T	-0.00607596	0.00245345	0.00663395	0.0001	0.0071	0.9847
Beta-adrenoceptor blockers	Atrial Fibrillation	rs17645325	C	T	0.0144429	0.00371261	5.0075e-05	-0.0075	0.0114	0.5123
Beta-adrenoceptor blockers	Atrial Fibrillation	rs2052130	A	G	0.0111144	0.00351178	0.000775706	-0.0013	0.0105	0.8996
Beta-adrenoceptor blockers	Atrial Fibrillation	rs35866749	G	A	-0.0106361	0.00340273	0.000886746	-0.0154	0.0112	0.166
Beta-adrenoceptor blockers	Atrial Fibrillation	rs57698607	T	C	0.0143199	0.00530943	0.00349764	-0.0206	0.0151	0.1702
Beta-adrenoceptor blockers	Atrial Fibrillation	rs7076938	T	C	0.0179658	0.00279417	6.39092e-11	0.0163	0.008	0.04285
Beta-adrenoceptor blockers	Atrial Fibrillation	rs735710	C	T	-0.0142927	0.00485534	0.00162153	-0.0093	0.0136	0.4915
Beta-adrenoceptor blockers	Atrial Fibrillation	rs74717224	T	G	-0.014011	0.00524463	0.00377572	-0.0076	0.0147	0.6059
Beta-adrenoceptor blockers	Atrial Fibrillation	rs7737361	A	G	-0.0141316	0.00317829	4.36829e-06	0.009	0.0088	0.3058
Loop diuretics	Atrial Fibrillation	rs12914000	C	T	-0.00692474	0.00338339	0.0203444	-0.0081	0.0104	0.4365
Loop diuretics	Atrial Fibrillation	rs2903908	C	T	0.00768991	0.0028113	0.00311563	-0.0148	0.0081	0.06823
Loop diuretics	Atrial Fibrillation	rs78736765	T	C	-0.0113299	0.00362209	0.000879999	-0.0238	0.0104	0.02225
Thiazides and related diuretics	Atrial Fibrillation	rs10076365	A	G	-0.010038	0.00330572	0.00119649	0.012	0.0097	0.2141
Thiazides and related diuretics	Atrial Fibrillation	rs10762738	G	A	-0.00578263	0.00245857	0.00933564	0.0138	0.0074	0.06126
Thiazides and related diuretics	Atrial Fibrillation	rs116733754	A	G	-0.0366783	0.0111067	0.000479378	0.0183	0.049	0.7087
Thiazides and related diuretics	Atrial Fibrillation	rs12914000	C	T	-0.00692474	0.00338339	0.0203444	-0.0081	0.0104	0.4365
Thiazides and related diuretics	Atrial Fibrillation	rs13188637	A	G	-0.00494098	0.00246496	0.022509	-0.0019	0.0071	0.7927
Thiazides and related diuretics	Atrial Fibrillation	rs139787011	G	A	0.0216126	0.00993021	0.0147608	0.0266	0.038	0.4843
Thiazides and related diuretics	Atrial Fibrillation	rs140443467	G	A	-0.0297129	0.00769615	5.65201e-05	0.0144	0.0204	0.4779
Thiazides and related diuretics	Atrial Fibrillation	rs191430682	G	A	-0.0303595	0.00666533	2.6213e-06	-0.0283	0.0199	0.1547
Thiazides and related diuretics	Atrial Fibrillation	rs62509890	G	A	0.0102973	0.00390189	0.00415688	-0.0084	0.0122	0.4881
Thiazides and related diuretics	Atrial Fibrillation	rs7699135	T	C	-0.00959284	0.00364917	0.00428468	0.0276	0.0104	0.008143
Thiazides and related diuretics	Atrial Fibrillation	rs8030011	A	G	-0.00823695	0.00367693	0.0125399	0.0077	0.0107	0.4688
Centrally acting antihypertensives	Atrial Fibrillation	rs10076365	A	G	-0.010038	0.00330572	0.00119649	0.012	0.0097	0.2141
Centrally acting antihypertensives	Atrial Fibrillation	rs12416245	G	T	0.00892158	0.00315168	0.00232204	0.0028	0.0089	0.758
Centrally acting antihypertensives	Atrial Fibrillation	rs149028979	A	G	0.0235189	0.00599819	4.40912e-05	0.023	0.0199	0.2483
Centrally acting antihypertensives	Atrial Fibrillation	rs4366419	G	A	0.0128666	0.00451343	0.0021809	0.0115	0.0123	0.3524
Centrally acting antihypertensives	Atrial Fibrillation	rs4389544	C	T	0.00674162	0.00263632	0.0052758	0.0055	0.0076	0.4653
Centrally acting antihypertensives	Atrial Fibrillation	rs62153010	A	G	-0.0100021	0.00327727	0.00113676	0.0067	0.0096	0.483
Centrally acting antihypertensives	Atrial Fibrillation	rs76100968	T	C	0.0102177	0.00506019	0.0217315	-0.0034	0.0176	0.8473
Centrally acting antihypertensives	Atrial Fibrillation	rs80339013	C	T	0.0128807	0.00389637	0.000473494	0.007	0.0123	0.5663
Alpha-adrenoceptor blockers	Atrial Fibrillation	rs1009890	C	T	0.00523021	0.00265673	0.0244958	0.0076	0.0079	0.3329
Alpha-adrenoceptor blockers	Atrial Fibrillation	rs12416245	G	T	0.00892158	0.00315168	0.00232204	0.0028	0.0089	0.758
Alpha-adrenoceptor blockers	Atrial Fibrillation	rs1383914	C	T	-0.00607596	0.00245345	0.00663395	0.0001	0.0071	0.9847
Alpha-adrenoceptor blockers	Atrial Fibrillation	rs17645325	C	T	0.0144429	0.00371261	5.0075e-05	-0.0075	0.0114	0.5123
Alpha-adrenoceptor blockers	Atrial Fibrillation	rs3842756	T	C	-0.00669374	0.00293548	0.0112953	-0.0062	0.0091	0.4989
Alpha-adrenoceptor blockers	Atrial Fibrillation	rs4366419	G	A	0.0128666	0.00451343	0.0021809	0.0115	0.0123	0.3524
Alpha-adrenoceptor blockers	Atrial Fibrillation	rs57698607	T	C	0.0143199	0.00530943	0.00349764	-0.0206	0.0151	0.1702
Alpha-adrenoceptor blockers	Atrial Fibrillation	rs71455916	A	C	0.0187046	0.00312353	1.0603e-09	0.022	0.0087	0.0118
Alpha-adrenoceptor blockers	Atrial Fibrillation	rs735710	C	T	-0.0142927	0.00485534	0.00162153	-0.0093	0.0136	0.4915
Alpha-adrenoceptor blockers	Atrial Fibrillation	rs76100968	T	C	0.0102177	0.00506019	0.0217315	-0.0034	0.0176	0.8473
Vasodilator antihypertensives	Atrial Fibrillation	rs10305838	C	T	0.012965	0.00354341	0.000126648	0.0124	0.0098	0.2053
Vasodilator antihypertensives	Atrial Fibrillation	rs11023983	C	A	-0.00722576	0.00246184	0.00166717	-0.0062	0.0072	0.3942
Vasodilator antihypertensives	Atrial Fibrillation	rs138643143	A	G	0.0193206	0.00496233	4.94136e-05	0.0155	0.0177	0.3803
Vasodilator antihypertensives	Atrial Fibrillation	rs2074311	G	A	-0.00923971	0.0024951	0.000106473	-0.0013	0.0072	0.8577
Vasodilator antihypertensives	Atrial Fibrillation	rs2241359	A	G	0.00783799	0.00334418	0.00954496	0.0013	0.0096	0.8912
Vasodilator antihypertensives	Atrial Fibrillation	rs2714978	G	A	0.0068452	0.00251049	0.00319915	-0.0038	0.0072	0.5965
Vasodilator antihypertensives	Atrial Fibrillation	rs4845568	C	T	0.0150221	0.00551487	0.00322554	0.0155	0.0172	0.3695
Vasodilator antihypertensives	Atrial Fibrillation	rs60715601	C	A	0.0118262	0.00513489	0.0106364	0.0078	0.0142	0.5828
Vasodilator antihypertensives	Atrial Fibrillation	rs62111755	G	T	0.00883804	0.00341549	0.00483187	0.0044	0.0094	0.644
Vasodilator antihypertensives	Atrial Fibrillation	rs62509890	G	A	0.0102973	0.00390189	0.00415688	-0.0084	0.0122	0.4881
Vasodilator antihypertensives	Atrial Fibrillation	rs73569213	A	G	-0.00652822	0.00321323	0.0210936	-0.0126	0.0096	0.1917
Vasodilator antihypertensives	Atrial Fibrillation	rs73842253	A	G	-0.0112609	0.00505348	0.0129287	-0.0117	0.0153	0.4449
Calcium channel blockers	Atrial Fibrillation	rs10764322	G	A	0.0138256	0.00266459	1.05917e-07	0.0108	0.0077	0.163
Calcium channel blockers	Atrial Fibrillation	rs115101482	A	G	0.0307679	0.0106041	0.00185685	0.0213	0.0344	0.5357
Calcium channel blockers	Atrial Fibrillation	rs115904908	T	C	-0.0390687	0.0105467	0.000105965	-0.0398	0.0439	0.3642
Calcium channel blockers	Atrial Fibrillation	rs11605129	T	C	-0.0191002	0.00550795	0.000262417	-0.0037	0.0145	0.7997
Calcium channel blockers	Atrial Fibrillation	rs117177120	G	T	0.0180924	0.00543028	0.00043149	0.0238	0.0192	0.2168
Calcium channel blockers	Atrial Fibrillation	rs117741951	T	C	-0.0182307	0.00746556	0.00730361	0.0251	0.0272	0.3569
Calcium channel blockers	Atrial Fibrillation	rs12145535	T	C	0.00767824	0.00261836	0.00168143	-0.0125	0.0076	0.0975
Calcium channel blockers	Atrial Fibrillation	rs12317778	C	T	-0.0212169	0.00449331	1.16834e-06	-0.0158	0.0131	0.2284
Calcium channel blockers	Atrial Fibrillation	rs12416030	C	T	0.010977	0.00310647	0.000204976	0.0154	0.0087	0.07737
Calcium channel blockers	Atrial Fibrillation	rs136832	T	C	0.00625199	0.00315769	0.023856	0.0119	0.0094	0.2045
Calcium channel blockers	Atrial Fibrillation	rs17326118	T	G	0.00548249	0.00247536	0.013386	0.0166	0.0073	0.02345
Calcium channel blockers	Atrial Fibrillation	rs198535	G	A	-0.0110219	0.00250637	5.47386e-06	-0.0037	0.0075	0.6178
Calcium channel blockers	Atrial Fibrillation	rs2338115	T	C	-0.00589213	0.00247624	0.00866886	0.0075	0.0072	0.297
Calcium channel blockers	Atrial Fibrillation	rs2453467	T	C	0.00645941	0.00303432	0.0166361	-0.0054	0.0094	0.5692
Calcium channel blockers	Atrial Fibrillation	rs34157595	C	T	-0.0050869	0.00253209	0.02227	0.0008	0.0076	0.9197
Calcium channel blockers	Atrial Fibrillation	rs34484573	A	G	-0.0197203	0.00370721	5.20421e-08	-0.0105	0.0116	0.3652
Calcium channel blockers	Atrial Fibrillation	rs55909860	T	C	0.0184801	0.00697099	0.00401268	-0.0126	0.0244	0.6055
Calcium channel blockers	Atrial Fibrillation	rs6445583	A	G	0.0138576	0.00282324	4.59105e-07	0.015	0.0082	0.0667
Calcium channel blockers	Atrial Fibrillation	rs7129324	A	G	-0.0235829	0.0102377	0.0106244	-0.0309	0.038	0.4169
Calcium channel blockers	Atrial Fibrillation	rs71369724	A	G	0.0118347	0.00546455	0.0151662	-0.0099	0.0173	0.5683
Calcium channel blockers	Atrial Fibrillation	rs71380229	C	A	0.010421	0.00458432	0.0115076	0.0028	0.0148	0.8473
Calcium channel blockers	Atrial Fibrillation	rs76492099	A	G	-0.0119112	0.00509391	0.00968528	-0.0113	0.0166	0.498
Calcium channel blockers	Atrial Fibrillation	rs78784512	T	C	0.0169761	0.0086181	0.0244295	0.0238	0.0293	0.4165
PSDs and aldosterone antagonists	Atrial Fibrillation	rs12079515	T	C	-0.0212063	0.00650164	0.000553761	0.0032	0.0202	0.8741
PSDs and aldosterone antagonists	Atrial Fibrillation	rs13303195	T	C	0.00715564	0.0024633	0.00183685	-0.0018	0.0086	0.8314
PSDs and aldosterone antagonists	Atrial Fibrillation	rs150274214	A	G	0.0239786	0.00920172	0.0045819	-0.0377	0.0358	0.2924
PSDs and aldosterone antagonists	Atrial Fibrillation	rs2520014	A	G	-0.00533172	0.00248653	0.0160068	-0.0051	0.0072	0.4776
PSDs and aldosterone antagonists	Atrial Fibrillation	rs71616586	A	G	0.0118039	0.00494916	0.00853884	-0.002	0.0174	0.9076
Angiotensin-II receptor antagonists	Atrial Fibrillation	rs118123032	T	C	-0.0223778	0.00691709	0.000607902	-0.0331	0.0212	0.1188
Angiotensin-II receptor antagonists	Atrial Fibrillation	rs73015088	T	C	-0.0305852	0.0142344	0.0158298	-0.005	0.0368	0.8922
Angiotensin-II receptor antagonists	Atrial Fibrillation	rs79387447	A	G	-0.02161	0.0107232	0.0219389	-0.036	0.0386	0.3507
Angiotensin-II receptor antagonists	Atrial Fibrillation	rs80350379	T	C	-0.0212583	0.0095733	0.0131896	-0.0143	0.0356	0.688
Angiotensin-II receptor antagonists	Atrial Fibrillation	rs9829399	T	C	0.00810397	0.00382161	0.0169792	-0.023	0.0104	0.02693
Adrenergic neurone blockers	Atrial Fibrillation	rs12416245	G	T	0.00892158	0.00315168	0.00232204	0.0028	0.0089	0.758
Adrenergic neurone blockers	Atrial Fibrillation	rs4366419	G	A	0.0128666	0.00451343	0.0021809	0.0115	0.0123	0.3524
Adrenergic neurone blockers	Atrial Fibrillation	rs62153010	A	G	-0.0100021	0.00327727	0.00113676	0.0067	0.0096	0.483
Adrenergic neurone blockers	Atrial Fibrillation	rs73569213	A	G	-0.00652822	0.00321323	0.0210936	-0.0126	0.0096	0.1917
Adrenergic neurone blockers	Atrial Fibrillation	rs76100968	T	C	0.0102177	0.00506019	0.0217315	-0.0034	0.0176	0.8473
Renin inhibitors	Atrial Fibrillation	rs2810604	C	T	-0.00618174	0.00303385	0.0207955	0.0014	0.0092	0.8763
Renin inhibitors	Atrial Fibrillation	rs74650517	A	G	0.0184655	0.00929964	0.0235381	0.0045	0.0326	0.8906
Angiotensin converting enzyme inhibitors	Atrial Fibrillation	rs4968783	A	C	-0.00901165	0.00254409	0.00019841	-0.0044	0.0073	0.5507

## Sheet: Table S7 - Walker BP OR
Table S7 - Mendelian randomization study of eQTLs for the protein targets of anti-hypertensive medications and Atrial Fibrillation Risk
exposure	outcome	method	or	or_lci95	or_uci95	pval.mr	pval_egger_intercept
PSDs and aldosterone antagonists	Atrial Fibrillation	Inverse variance weighted	1.20236	0.405493	3.56524	0.73965	0.446069
PSDs and aldosterone antagonists	Atrial Fibrillation	Weighted median	1.17734	0.310616	4.46251	0.810218	0.446069
Angiotensin-II receptor antagonists	Atrial Fibrillation	Inverse variance weighted	0.771469	0.15644	3.80442	0.749948	0.0849505
Angiotensin-II receptor antagonists	Atrial Fibrillation	Weighted median	0.453467	0.0832044	2.47141	0.360644	0.0849505
Renin inhibitors	Atrial Fibrillation	Inverse variance weighted	1.03165	0.110902	9.59667	0.978157
Centrally acting antihypertensives	Atrial Fibrillation	Inverse variance weighted	0.797871	0.396791	1.60437	0.52635	0.496891
Centrally acting antihypertensives	Atrial Fibrillation	Weighted median	0.598838	0.225976	1.58693	0.302424	0.496891
Adrenergic neurone blockers	Atrial Fibrillation	Inverse variance weighted	0.713195	0.267148	1.90399	0.499895	0.601247
Adrenergic neurone blockers	Atrial Fibrillation	Weighted median	0.749137	0.203503	2.75773	0.664006	0.601247
Loop diuretics	Atrial Fibrillation	Inverse variance weighted	0.603835	0.0473725	7.6968	0.697675	0.524824
Loop diuretics	Atrial Fibrillation	Weighted median	0.275292	0.0235789	3.21413	0.303575	0.524824
Alpha-adrenoceptor blockers	Atrial Fibrillation	Inverse variance weighted	0.599429	0.343403	1.04634	0.071761	0.825358
Alpha-adrenoceptor blockers	Atrial Fibrillation	Weighted median	0.440017	0.200892	0.963779	0.0401476	0.825358
Thiazides and related diuretics	Atrial Fibrillation	Inverse variance weighted	1.53934	0.723334	3.27588	0.262948	0.220655
Thiazides and related diuretics	Atrial Fibrillation	Weighted median	1.62533	0.631392	4.18391	0.314019	0.220655
Vasodilator antihypertensives	Atrial Fibrillation	Inverse variance weighted	0.591492	0.329504	1.06178	0.0785499	0.582005
Vasodilator antihypertensives	Atrial Fibrillation	Weighted median	0.499995	0.226546	1.1035	0.0861338	0.582005
Calcium channel blockers	Atrial Fibrillation	Inverse variance weighted	0.573202	0.391415	0.839418	0.00424452	0.46993
Calcium channel blockers	Atrial Fibrillation	Weighted median	0.48682	0.288181	0.822378	0.00712296	0.46993
Beta-adrenoceptor blockers	Atrial Fibrillation	Inverse variance weighted	0.779616	0.458674	1.32513	0.357649	0.910934
Beta-adrenoceptor blockers	Atrial Fibrillation	Weighted median	0.576007	0.274685	1.20787	0.144258	0.910934
